# Supplementary material for: Teasing apart trauma: neural oscillations differentiate individual cases of mild traumatic brain injury from post-traumatic stress disorder even when symptoms overlap
Source: Transl Psychiatry. 2021 Jun 4;11:345. doi: 10.1038/s41398-021-01467-8 (PMC8178364; doi:10.1038/s41398-021-01467-8)
Supplement: Supplementary file 4 — Table S1 [file 41398_2021_1467_MOESM4_ESM.xlsx]

## Sheet: summary
A summary of univariate analysis results (complete data), with alpha value thresholding of both raw and FDR corrected p values.
The results from the moderated F-statistiscs and pairwise comparison are shown.
NTC: non-trauma control TC: trauma-exposed contorl FDR: fale discovery rate mTBI: mild traumatic brain injury
freq	freq_name	significant_regions(alpha=0.05)	significant_regions (FDR, alpha=0.05)	PTSD_vs_TC(alpha=0.05)	mTBI_vs_NTC(alpha=0.05)	TC_vs_NTC(alpha=0.05)	PTSD_vs_mTBI(alpha=0.05)	PTSD_vs_TC (FDR, alpha=0.05)	mTBI_vs_NTC (FDR, alpha=0.05)	TC_vs_NTC (FDR, alpha=0.05)	PTSD_vs_mTBI (FDR, alpha=0.05)
1	delta	7	0	14	5	3	4	0	0	0	0
2	theta	9	0	13	2	5	12	0	0	0	2
3	alpha	9	0	12	4	4	7	0	0	0	0
4	beta	5	0	2	7	11	0	0	0	0	0
5	low gamma 1	4	0	11	4	0	6	0	0	0	0
6	low gamma 2	3	0	5	5	1	7	0	0	0	0
7	high gamma	4	0	4	6	1	11	0	0	0	0

## Sheet: Fstats
Raw (P.Value) and FDR corrected (adj.P.Val) p values based on moderate F-statistics. Only the features with a raw p-value < 0.05 are shown.
freq_name	region_name	P.Value	adj.P.Val
delta	Parietal_Sup_R	0.004967	0.44703
delta	Precuneus_R	0.0108037	0.486165
delta	Temporal_Sup_L	0.0296086	0.511677
delta	Hippocampus_L	0.0331408	0.511677
delta	Heschl_L	0.0334246	0.511677
delta	Parietal_Inf_R	0.0341118	0.511677
delta	Frontal_Inf_Oper_L	0.0476821	0.536154
theta	Temporal_Mid_L	0.00177188	0.15947
theta	Temporal_Inf_L	0.00581631	0.261734
theta	Temporal_Sup_L	0.0145659	0.406528
theta	Rolandic_Oper_L	0.0217775	0.406528
theta	Fusiform_L	0.0225849	0.406528
theta	Temporal_Inf_R	0.0308273	0.444526
theta	Heschl_L	0.0345742	0.444526
theta	Temporal_Sup_R	0.0444245	0.447652
theta	Temporal_Mid_R	0.0447652	0.447652
alpha	Parietal_Sup_R	0.00210588	0.124346
alpha	Insula_R	0.00276324	0.124346
alpha	Angular_L	0.00602327	0.180698
alpha	Putamen_R	0.0125371	0.279054
alpha	Pallidum_R	0.015503	0.279054
alpha	Heschl_R	0.0261157	0.386502
alpha	Precuneus_R	0.0328925	0.386502
alpha	Pallidum_L	0.0343557	0.386502
alpha	Occipital_Mid_R	0.0488248	0.488248
beta	Occipital_Mid_L	0.00878115	0.790303
beta	Occipital_Mid_R	0.0271301	0.837679
beta	Parietal_Sup_L	0.0303535	0.837679
beta	Frontal_Sup_Medial_R	0.0390916	0.837679
beta	Frontal_Inf_Tri_R	0.0475236	0.837679
low_g_one	Precuneus_L	0.0221947	0.672123
low_g_one	Parietal_Sup_L	0.0267895	0.672123
low_g_one	ParaHippocampal_R	0.0371476	0.672123
low_g_one	Insula_R	0.04306	0.672123
low_g_two	Frontal_Inf_Orb_L	0.0388105	0.613707
low_g_two	Precentral_L	0.0389517	0.613707
low_g_two	Occipital_Mid_R	0.043861	0.613707
high_g	Rectus_R	0.0110583	0.646379
high_g	Frontal_Sup_R	0.0403521	0.646379
high_g	Frontal_Mid_R	0.0441462	0.646379
high_g	Precentral_L	0.0450177	0.646379

## Sheet: PTSD_vs_TC
Raw (P.Value) and FDR corrected (adj.P.Val) p values for the PTSD vs TC comparison. Only the features with a raw p-value < 0.05 are shown.
FC: fold change TC: trauma-exposed control
freq_name	region_name	logFC	P.Value	adj.P.Val
delta	Precuneus_R	0.00536388	0.00167207	0.150486
delta	Parietal_Sup_R	0.00426003	0.00423957	0.190781
delta	Hippocampus_L	-0.0044864	0.0116589	0.214867
delta	Cuneus_R	0.00485653	0.0117946	0.214867
delta	Frontal_Inf_Oper_L	-0.0033628	0.0125412	0.214867
delta	Parietal_Inf_R	0.0038354	0.015503	0.214867
delta	Lingual_L	0.00471938	0.0167119	0.214867
delta	Temporal_Sup_L	-0.0034272	0.0226874	0.230696
delta	Rectus_L	-0.0039748	0.0230696	0.230696
delta	Cuneus_L	0.00470294	0.0273935	0.232392
delta	Heschl_L	-0.0033131	0.0284035	0.232392
delta	Frontal_Mid_R	-0.0031503	0.0378859	0.264242
delta	Temporal_Sup_R	-0.0038287	0.0390956	0.264242
delta	Angular_R	0.00278629	0.0411044	0.264242
theta	Heschl_L	-0.0020398	0.0124802	0.314326
theta	Temporal_Sup_R	-0.0023668	0.0164663	0.314326
theta	Rolandic_Oper_L	-0.0019011	0.0166762	0.314326
theta	Cuneus_R	0.00286938	0.0204901	0.314326
theta	Fusiform_L	-0.0020182	0.0207752	0.314326
theta	ParaHippocampal_R	-0.0018085	0.0209551	0.314326
theta	Temporal_Sup_L	-0.0019868	0.0268931	0.316273
theta	Postcentral_R	0.00233181	0.0304724	0.316273
theta	Calcarine_R	0.00225478	0.0330034	0.316273
theta	Heschl_R	-0.0016736	0.040165	0.316273
theta	SupraMarginal_L	-0.0020666	0.043405	0.316273
theta	Frontal_Sup_Medial_L	0.00216416	0.0453142	0.316273
theta	Cuneus_L	0.00260925	0.0456839	0.316273
alpha	Pallidum_R	0.00188598	0.00435666	0.342667
alpha	SupraMarginal_L	-0.00285498	0.0197055	0.342667
alpha	Putamen_R	0.00167822	0.0250974	0.342667
alpha	Parietal_Sup_R	-0.00280685	0.0259437	0.342667
alpha	Hippocampus_L	0.00214055	0.0272854	0.342667
alpha	Pallidum_L	0.00176986	0.0285667	0.342667
alpha	Temporal_Sup_R	0.0026552	0.0327072	0.342667
alpha	Heschl_R	0.00226157	0.0328709	0.342667
alpha	Lingual_R	-0.00300944	0.037355	0.342667
alpha	Temporal_Sup_L	0.00272438	0.0386597	0.342667
alpha	Temporal_Pole_Mid_L	0.00151132	0.044775	0.342667
alpha	Occipital_Mid_R	-0.00202803	0.045689	0.342667
beta	Precentral_L	0.00086459	0.0398584	0.841166
beta	Frontal_Med_Orb_L	0.000451662	0.0486139	0.841166
low_g_one	Calcarine_L	0.000227266	0.0127302	0.341926
low_g_one	Lingual_R	0.000201566	0.013896	0.341926
low_g_one	Occipital_Mid_R	0.000226322	0.0202222	0.341926
low_g_one	Occipital_Sup_L	0.000248568	0.0214363	0.341926
low_g_one	Precuneus_R	0.000155324	0.0270493	0.341926
low_g_one	Cuneus_L	0.000197692	0.0271177	0.341926
low_g_one	Cingulum_Ant_R	-0.000161525	0.0298454	0.341926
low_g_one	Occipital_Sup_R	0.000229127	0.0327719	0.341926
low_g_one	Cingulum_Ant_L	-0.000146855	0.0394208	0.341926
low_g_one	Parietal_Sup_R	0.000203444	0.0430755	0.341926
low_g_one	Calcarine_R	0.00017926	0.0470657	0.341926
low_g_two	Occipital_Mid_R	0.000186533	0.0118284	0.564749
low_g_two	Occipital_Sup_R	0.000161979	0.021024	0.564749
low_g_two	Frontal_Inf_Orb_L	-0.000145582	0.0311477	0.564749
low_g_two	Cingulum_Ant_R	-0.000113533	0.0351371	0.564749
low_g_two	Cingulum_Post_L	8.04144e-05	0.0419086	0.564749
high_g	Cingulum_Post_L	6.4815e-05	0.019678	0.706309
high_g	Occipital_Sup_R	0.000115244	0.025184	0.706309
high_g	Occipital_Mid_R	0.000106731	0.0422313	0.706309
high_g	Occipital_Sup_L	0.000104229	0.0424904	0.706309

## Sheet: mTBI_vs_NTC
Raw (P.Value) and FDR corrected (adj.P.Val) p values for the mTBI vs NTC comparison. Only the features with a raw p-value < 0.05 are shown.
FC: fold change NTC: non-trauma control mTBI: mild traumatic brain injury
freq_name	region_name	logFC	P.Value	adj.P.Val
delta	Supp_Motor_Area_L	-0.00485604	0.0216215	0.543008
delta	Frontal_Mid_Orb_L	0.00430813	0.0239505	0.543008
delta	Paracentral_Lobule_L	-0.00426897	0.0356133	0.543008
delta	Rolandic_Oper_R	-0.00317913	0.0387433	0.543008
delta	Parietal_Sup_R	0.00302884	0.0419663	0.543008
theta	Temporal_Inf_R	0.00224603	0.0221633	0.874068
theta	Cingulum_Mid_R	0.00213798	0.0390804	0.874068
alpha	Parietal_Sup_R	-0.003274	0.005524	0.497164
alpha	Precuneus_R	-0.0023226	0.0194689	0.693749
alpha	Insula_R	0.00185788	0.029673	0.693749
alpha	Occipital_Mid_R	-0.0018566	0.0490606	0.693749
beta	Occipital_Mid_L	0.00124068	0.00343048	0.308743
beta	Frontal_Inf_Tri_R	-0.0009369	0.0129635	0.474513
beta	Frontal_Mid_R	-0.0008853	0.0158171	0.474513
beta	Occipital_Inf_R	0.00087064	0.0271611	0.563748
beta	Precentral_R	-0.0009995	0.0313193	0.563748
beta	Occipital_Mid_R	0.00068484	0.0441764	0.578481
beta	Amygdala_L	-0.0004236	0.0479352	0.578481
low_g_one	Olfactory_R	-0.0001945	0.0102696	0.745765
low_g_one	Parietal_Sup_L	0.00020145	0.0191642	0.745765
low_g_one	Rectus_R	-0.0001777	0.0277317	0.745765
low_g_one	SupraMarginal_R	0.0001605	0.0331451	0.745765
low_g_one	Rectus_R	-0.0001677	0.0316622	0.662635
low_g_one	Precentral_R	0.00016028	0.034308	0.662635
low_g_one	Olfactory_R	-0.0001517	0.03703	0.662635
low_g_one	Frontal_Sup_R	0.00013753	0.0432085	0.662635
low_g_one	Temporal_Sup_R	-0.0001483	0.0466726	0.662635
low_g_two	Temporal_Pole_Sup_L	0.000192466	0.0236434	0.986959
high_g	Rectus_R	-0.000189	0.00348686	0.313818
high_g	Frontal_Sup_R	0.00012336	0.0180983	0.443633
high_g	Thalamus_R	-8.17e-05	0.0195875	0.443633
high_g	Temporal_Sup_R	-0.0001126	0.038941	0.443633
high_g	Temporal_Pole_Sup_L	0.00014132	0.0416306	0.443633
high_g	Heschl_R	-9.87e-05	0.0493629	0.443633

## Sheet: TC_vs_NTC
Raw (P.Value) and FDR corrected (adj.P.Val) p values for the TC vs NTC comparison. Only the features with a raw p-value < 0.05 are shown.
FC: fold change NTC: non-trauma control TC: trauma-exposed control
freq_name	region_name	logFC	P.Value	adj.P.Val
delta	Frontal_Inf_Oper_L	0.00301105	0.0249068	0.787851
delta	Calcarine_R	-0.0034415	0.0426788	0.787851
delta	Parietal_Inf_R	-0.0031293	0.0471954	0.787851
theta	Cingulum_Mid_R	0.00242097	0.0162693	0.733809
theta	Cingulum_Post_L	0.00187798	0.0163069	0.733809
theta	Paracentral_Lobule_R	0.00240748	0.038986	0.782414
theta	SupraMarginal_R	-0.0018346	0.0419236	0.782414
theta	Cingulum_Mid_L	0.00209772	0.0492367	0.782414
alpha	Supp_Motor_Area_R	-0.0015737	0.0258253	0.866838
alpha	Angular_L	-0.0015411	0.0406859	0.866838
alpha	Calcarine_L	0.00274602	0.044589	0.866838
alpha	Paracentral_Lobule_L	-0.0020592	0.0476647	0.866838
beta	Occipital_Mid_L	0.00124236	0.00283949	0.255554
beta	Angular_L	0.00095645	0.0135666	0.318436
beta	Occipital_Mid_R	0.00081597	0.0149672	0.318436
beta	Frontal_Inf_Tri_R	-0.0008617	0.0196061	0.318436
beta	Temporal_Mid_R	0.00081985	0.0204698	0.318436
beta	Precentral_L	-0.0010251	0.0241274	0.318436
beta	Frontal_Mid_R	-0.0008064	0.0247672	0.318436
beta	Frontal_Sup_Medial_R	-0.0006688	0.0353128	0.394227
beta	Postcentral_L	-0.0010331	0.0394227	0.394227
beta	Frontal_Mid_L	-0.0008044	0.0450422	0.398057
beta	Supp_Motor_Area_L	-0.000781	0.0486514	0.398057
low_g_two	Temporal_Pole_Sup_L	0.00019247	0.0236434	0.986959
high_g	Temporal_Pole_Sup_L	0.000183994	0.00757493	0.681744

## Sheet: PTSD_vs_mTBI
Raw (P.Value) and FDR corrected (adj.P.Val) p values for the PTSD vs mTBI comparison. Only the features with a raw p-value < 0.05 are shown.
FC: fold change mTBI: mild traumatic brain injury
freq_name	region_name	logFC	P.Value	adj.P.Val
delta	Precuneus_R	0.00451252	0.00837082	0.753374
delta	Rectus_R	-0.00449767	0.0188958	0.830343
delta	Parietal_Inf_R	0.00339709	0.0331561	0.830343
delta	Frontal_Inf_Orb_R	-0.0036889	0.0441706	0.830343
theta	Temporal_Mid_L	-0.00419749	0.000119132	0.0107219
theta	Temporal_Inf_L	-0.00382395	0.000490735	0.0220831
theta	Fusiform_L	-0.00259842	0.00416371	0.103374
theta	Temporal_Sup_L	-0.00264483	0.00459439	0.103374
theta	Temporal_Inf_R	-0.00269803	0.00583318	0.104997
theta	Temporal_Mid_R	-0.00244657	0.00755376	0.113306
theta	Rolandic_Oper_L	-0.00205122	0.0124557	0.160145
theta	ParaHippocampal_L	-0.00197315	0.0164199	0.184724
theta	Frontal_Sup_L	0.00251807	0.0216792	0.216792
theta	Frontal_Sup_Orb_L	0.00207025	0.0271179	0.244062
theta	Heschl_L	-0.00168604	0.044447	0.356856
theta	Frontal_Mid_L	0.00210411	0.0475809	0.356856
alpha	Pallidum_L	0.00233808	0.00524732	0.472259
alpha	ParaHippocampal_R	0.00172889	0.0185275	0.535861
alpha	Putamen_L	0.00202068	0.020817	0.535861
alpha	SupraMarginal_L	-0.00281694	0.0251111	0.535861
alpha	Amygdala_L	0.00172059	0.0336486	0.535861
alpha	Temporal_Pole_Mid_L	0.00162803	0.0357241	0.535861
alpha	Angular_L	-0.00174356	0.0430532	0.553541
low_g_one	ParaHippocampal_R	-0.000192	0.00615922	0.55433
low_g_one	Thalamus_L	-0.0001322	0.0351808	0.689528
low_g_one	Frontal_Sup_L	-0.0001737	0.0413409	0.689528
low_g_one	Cingulum_Post_R	0.00014011	0.0425342	0.689528
low_g_one	Precuneus_L	0.00014658	0.0466847	0.689528
low_g_one	Frontal_Sup_Medial_R	-0.0001584	0.048009	0.689528
low_g_two	Precentral_L	-0.0002316	0.00501159	0.375792
low_g_two	Occipital_Sup_L	0.00017017	0.0172619	0.375792
low_g_two	Frontal_Sup_L	-0.0001871	0.021162	0.375792
low_g_two	Frontal_Sup_R	-0.0001551	0.0270758	0.375792
low_g_two	Temporal_Sup_L	0.0001339	0.0293421	0.375792
low_g_two	Caudate_R	-9.85e-05	0.049042	0.375792
low_g_two	Occipital_Sup_R	0.00013862	0.049387	0.375792
high_g	Precentral_L	-0.0001739	0.00642367	0.339213
high_g	Rectus_R	0.00016542	0.011161	0.339213
high_g	Occipital_Sup_L	0.00012778	0.0145732	0.339213
high_g	Temporal_Inf_L	0.0002035	0.0150761	0.339213
high_g	Frontal_Sup_L	-0.0001462	0.0220237	0.349792
high_g	Frontal_Sup_R	-0.0001193	0.0237996	0.349792
high_g	Frontal_Mid_R	-0.0001194	0.0275572	0.349792
high_g	Temporal_Mid_L	0.00012206	0.0344689	0.349792
high_g	Temporal_Sup_L	0.000103	0.0349792	0.349792
high_g	Postcentral_L	-9.72e-05	0.0466128	0.3987
high_g	Lingual_R	7.92e-05	0.04873	0.3987
