# Supplementary material for: Teasing apart trauma: neural oscillations differentiate individual cases of mild traumatic brain injury from post-traumatic stress disorder even when symptoms overlap
Source: Transl Psychiatry. 2021 Jun 4;11:345. doi: 10.1038/s41398-021-01467-8 (PMC8178364; doi:10.1038/s41398-021-01467-8)
Supplement: Supplementary file 5 — Table S2. Complete univariate analysis results for AEC. [file 41398_2021_1467_MOESM5_ESM.xlsx]

## Sheet: summary
A summary of univariate analysis results (complete data), with alpha value thresholding of both raw and FDR corrected p values.
The results from the moderated F-statistiscs and pairwise comparison are shown.
NTC: non-trauma control TC: trauma-exposed contorl FDR: fale discovery rate mTBI: mild traumatic brain injury
freq	freq_name	significant_regions (alpha=0.01)	significant_regions (FDR, alpha=0.05)	PTSD_vs_TC(alpha=0.01)	mTBI_vs_NTC(alpha=0.01)	TC_vs_NTC(alpha=0.01)	PTSD_vs_mTBI(alpha=0.01)	PTSD_vs_TC (FDR, alpha=0.05)	mTBI_vs_NTC (FDR, alpha=0.05)	TC_vs_NTC (FDR, alpha=0.05)	PTSD_vs_mTBI (FDR, alpha=0.05)
1	delta	48	0	60	26	43	67	0	0	0	0
2	theta	54	0	53	40	36	57	0	0	0	0
3	alpha	80	0	98	41	41	68	0	0	0	0
4	beta	70	1	78	59	30	46	1	0	0	0
5	low gamma 1	43	0	54	40	44	42	0	0	0	0
6	low gamma 2	46	0	49	38	46	34	0	0	0	0
7	high gamma	26	0	26	28	33	32	0	0	0	0

## Sheet: Fstats
Raw (P.Value) and FDR corrected (adj.P.Val) p values based on moderate F-statistics. Only the features with a raw p-value < 0.01 are shown.
freq_name	edge_number	edge_name	P.Value	adj.P.Val
delta	52_87	Occipital_Mid_R: Temporal_Pole_Mid_L	0.000429754	0.475637
delta	1_54	Precentral_L: Occipital_Inf_R	0.000440637	0.475637
delta	16_36	Frontal_Inf_Orb_R: Cingulum_Post_R	0.000586767	0.475637
delta	62_69	Parietal_Inf_R: Paracentral_Lobule_L	0.000673716	0.475637
delta	61_80	Parietal_Inf_L: Heschl_R	0.000723521	0.475637
delta	30_34	Insula_R: Cingulum_Mid_R	0.000804943	0.475637
delta	20_23	Supp_Motor_Area_R: Frontal_Sup_Medial_L	0.000858509	0.475637
delta	9_25	Frontal_Mid_Orb_L: Frontal_Med_Orb_L	0.00101888	0.475637
delta	10_23	Frontal_Mid_Orb_R: Frontal_Sup_Medial_L	0.00106885	0.475637
delta	33_78	Cingulum_Mid_L: Thalamus_R	0.00132358	0.530095
delta	24_40	Frontal_Sup_Medial_R: ParaHippocampal_R	0.00174358	0.614685
delta	14_20	Frontal_Inf_Tri_R: Supp_Motor_Area_R	0.00184175	0.614685
delta	40_49	ParaHippocampal_R: Occipital_Sup_L	0.0022564	0.646495
delta	14_86	Frontal_Inf_Tri_R: Temporal_Mid_R	0.00225991	0.646495
delta	52_55	Occipital_Mid_R: Fusiform_L	0.00270043	0.647656
delta	44_46	Calcarine_R: Cuneus_R	0.00283427	0.647656
delta	27_28	Rectus_L: Rectus_R	0.00283908	0.647656
delta	14_24	Frontal_Inf_Tri_R: Frontal_Sup_Medial_R	0.00300453	0.647656
delta	7_75	Frontal_Mid_L: Pallidum_L	0.00307252	0.647656
delta	36_56	Cingulum_Post_R: Fusiform_R	0.00341768	0.684391
delta	9_85	Frontal_Mid_Orb_L: Temporal_Mid_L	0.00386484	0.73708
delta	5_36	Frontal_Sup_Orb_L: Cingulum_Post_R	0.00428918	0.75403
delta	59_71	Parietal_Sup_L: Caudate_L	0.00439888	0.75403
delta	3_48	Frontal_Sup_L: Lingual_R	0.00464229	0.75403
delta	13_42	Frontal_Inf_Tri_L: Amygdala_R	0.0051705	0.75403
delta	54_60	Occipital_Inf_R: Parietal_Sup_R	0.00524115	0.75403
delta	32_35	Cingulum_Ant_R: Cingulum_Post_L	0.00535106	0.75403
delta	53_66	Occipital_Inf_L: Angular_R	0.00541673	0.75403
delta	7_9	Frontal_Mid_L: Frontal_Mid_Orb_L	0.00642946	0.75403
delta	30_80	Insula_R: Heschl_R	0.00653603	0.75403
delta	9_48	Frontal_Mid_Orb_L: Lingual_R	0.00654621	0.75403
delta	24_79	Frontal_Sup_Medial_R: Heschl_L	0.00730674	0.75403
delta	39_83	ParaHippocampal_L: Temporal_Pole_Sup_L	0.00743754	0.75403
delta	62_71	Parietal_Inf_R: Caudate_L	0.00749156	0.75403
delta	38_80	Hippocampus_R: Heschl_R	0.0077502	0.75403
delta	27_73	Rectus_L: Putamen_L	0.00814282	0.75403
delta	59_65	Parietal_Sup_L: Angular_L	0.00827649	0.75403
delta	10_36	Frontal_Mid_Orb_R: Cingulum_Post_R	0.00855245	0.75403
delta	33_50	Cingulum_Mid_L: Occipital_Sup_R	0.00865069	0.75403
delta	20_66	Supp_Motor_Area_R: Angular_R	0.00870431	0.75403
delta	45_46	Cuneus_L: Cuneus_R	0.00873598	0.75403
delta	28_52	Rectus_R: Occipital_Mid_R	0.00893191	0.75403
delta	56_72	Fusiform_R: Caudate_R	0.00916714	0.75403
delta	6_9	Frontal_Sup_Orb_R: Frontal_Mid_Orb_L	0.00917377	0.75403
delta	46_54	Cuneus_R: Occipital_Inf_R	0.00923705	0.75403
delta	24_36	Frontal_Sup_Medial_R: Cingulum_Post_R	0.00924342	0.75403
delta	2_38	Precentral_R: Hippocampus_R	0.00993123	0.75403
delta	38_75	Hippocampus_R: Pallidum_L	0.00993427	0.75403
theta	79_80	Heschl_L: Heschl_R	0.000303691	0.645928
theta	63_81	SupraMarginal_L: Temporal_Sup_L	0.000322561	0.645928
theta	24_89	Frontal_Sup_Medial_R: Temporal_Inf_L	0.000638147	0.713342
theta	45_54	Cuneus_L: Occipital_Inf_R	0.000879118	0.713342
theta	13_67	Frontal_Inf_Tri_L: Precuneus_L	0.00116189	0.713342
theta	49_79	Occipital_Sup_L: Heschl_L	0.00132177	0.713342
theta	45_50	Cuneus_L: Occipital_Sup_R	0.00139204	0.713342
theta	67_85	Precuneus_L: Temporal_Mid_L	0.00188833	0.713342
theta	29_38	Insula_L: Hippocampus_R	0.00226057	0.713342
theta	14_80	Frontal_Inf_Tri_R: Heschl_R	0.00231029	0.713342
theta	81_86	Temporal_Sup_L: Temporal_Mid_R	0.00231711	0.713342
theta	57_89	Postcentral_L: Temporal_Inf_L	0.0023353	0.713342
theta	40_66	ParaHippocampal_R: Angular_R	0.0025754	0.713342
theta	18_72	Rolandic_Oper_R: Caudate_R	0.002652	0.713342
theta	12_30	Frontal_Inf_Oper_R: Insula_R	0.00288329	0.713342
theta	28_78	Rectus_R: Thalamus_R	0.00291834	0.713342
theta	55_80	Fusiform_L: Heschl_R	0.0031654	0.713342
theta	35_49	Cingulum_Post_L: Occipital_Sup_L	0.00320603	0.713342
theta	5_32	Frontal_Sup_Orb_L: Cingulum_Ant_R	0.00343352	0.713403
theta	2_31	Precentral_R: Cingulum_Ant_L	0.00363683	0.713403
theta	18_57	Rolandic_Oper_R: Postcentral_L	0.003897	0.713403
theta	10_25	Frontal_Mid_Orb_R: Frontal_Med_Orb_L	0.00403759	0.713403
theta	27_36	Rectus_L: Cingulum_Post_R	0.00412573	0.713403
theta	35_86	Cingulum_Post_L: Temporal_Mid_R	0.00437979	0.713403
theta	18_60	Rolandic_Oper_R: Parietal_Sup_R	0.0044532	0.713403
theta	19_59	Supp_Motor_Area_L: Parietal_Sup_L	0.00493748	0.734011
theta	37_52	Hippocampus_L: Occipital_Mid_R	0.0051249	0.734011
theta	13_56	Frontal_Inf_Tri_L: Fusiform_R	0.00530365	0.734011
theta	17_34	Rolandic_Oper_L: Cingulum_Mid_R	0.00559912	0.734011
theta	65_90	Angular_L: Temporal_Inf_R	0.0059835	0.734011
theta	1_29	Precentral_L: Insula_L	0.00600033	0.734011
theta	24_74	Frontal_Sup_Medial_R: Putamen_R	0.00617278	0.734011
theta	54_84	Occipital_Inf_R: Temporal_Pole_Sup_R	0.00631223	0.734011
theta	17_27	Rolandic_Oper_L: Rectus_L	0.00671077	0.734011
theta	11_69	Frontal_Inf_Oper_L: Paracentral_Lobule_L	0.00722315	0.734011
theta	27_42	Rectus_L: Amygdala_R	0.00773304	0.734011
theta	21_41	Olfactory_L: Amygdala_L	0.00792453	0.734011
theta	64_78	SupraMarginal_R: Thalamus_R	0.0079464	0.734011
theta	63_85	SupraMarginal_L: Temporal_Mid_L	0.00815618	0.734011
theta	1_27	Precentral_L: Rectus_L	0.00815758	0.734011
theta	36_56	Cingulum_Post_R: Fusiform_R	0.00859688	0.734011
theta	17_56	Rolandic_Oper_L: Fusiform_R	0.0089357	0.734011
theta	48_57	Lingual_R: Postcentral_L	0.00899869	0.734011
theta	23_42	Frontal_Sup_Medial_L: Amygdala_R	0.00903769	0.734011
theta	64_69	SupraMarginal_R: Paracentral_Lobule_L	0.00910265	0.734011
theta	13_23	Frontal_Inf_Tri_L: Frontal_Sup_Medial_L	0.0092706	0.734011
theta	17_47	Rolandic_Oper_L: Lingual_L	0.00939736	0.734011
theta	42_78	Amygdala_R: Thalamus_R	0.00940194	0.734011
theta	52_65	Occipital_Mid_R: Angular_L	0.00956386	0.734011
theta	28_44	Rectus_R: Calcarine_R	0.00972337	0.734011
theta	12_34	Frontal_Inf_Oper_R: Cingulum_Mid_R	0.00972579	0.734011
theta	53_82	Occipital_Inf_L: Temporal_Sup_R	0.00973848	0.734011
theta	37_75	Hippocampus_L: Pallidum_L	0.00991368	0.734011
theta	8_41	Frontal_Mid_R: Amygdala_L	0.00996072	0.734011
alpha	47_62	Lingual_L: Parietal_Inf_R	7.5e-05	0.183771
alpha	50_67	Occipital_Sup_R: Precuneus_L	0.00013228	0.183771
alpha	62_68	Parietal_Inf_R: Precuneus_R	0.00013766	0.183771
alpha	52_59	Occipital_Mid_R: Parietal_Sup_L	0.00029061	0.201763
alpha	50_68	Occipital_Sup_R: Precuneus_R	0.00029269	0.201763
alpha	68_70	Precuneus_R: Paracentral_Lobule_R	0.00033257	0.201763
alpha	50_52	Occipital_Sup_R: Occipital_Mid_R	0.00040739	0.201763
alpha	59_68	Parietal_Sup_L: Precuneus_R	0.00043827	0.201763
alpha	46_59	Cuneus_R: Parietal_Sup_L	0.00047862	0.201763
alpha	38_68	Hippocampus_R: Precuneus_R	0.00050378	0.201763
alpha	64_67	SupraMarginal_R: Precuneus_L	0.00064186	0.218111
alpha	54_59	Occipital_Inf_R: Parietal_Sup_L	0.00071505	0.218111
alpha	18_66	Rolandic_Oper_R: Angular_R	0.00079301	0.218111
alpha	7_20	Frontal_Mid_L: Supp_Motor_Area_R	0.00082428	0.218111
alpha	62_65	Parietal_Inf_R: Angular_L	0.0008328	0.218111
alpha	45_59	Cuneus_L: Parietal_Sup_L	0.00088585	0.218111
alpha	62_67	Parietal_Inf_R: Precuneus_L	0.00095249	0.218111
alpha	66_67	Angular_R: Precuneus_L	0.00098027	0.218111
alpha	50_59	Occipital_Sup_R: Parietal_Sup_L	0.00113761	0.223403
alpha	59_67	Parietal_Sup_L: Precuneus_L	0.00114966	0.223403
alpha	46_83	Cuneus_R: Temporal_Pole_Sup_L	0.00119309	0.223403
alpha	50_66	Occipital_Sup_R: Angular_R	0.00122718	0.223403
alpha	50_60	Occipital_Sup_R: Parietal_Sup_R	0.00131167	0.228402
alpha	55_66	Fusiform_L: Angular_R	0.00163948	0.273588
alpha	64_68	SupraMarginal_R: Precuneus_R	0.00176923	0.28343
alpha	57_58	Postcentral_L: Postcentral_R	0.00187127	0.288248
alpha	50_54	Occipital_Sup_R: Occipital_Inf_R	0.00208348	0.30905
alpha	68_78	Precuneus_R: Thalamus_R	0.00216651	0.309889
alpha	15_43	Frontal_Inf_Orb_L: Calcarine_L	0.00226705	0.313088
alpha	65_66	Angular_L: Angular_R	0.00237553	0.317133
alpha	35_62	Cingulum_Post_L: Parietal_Inf_R	0.00265561	0.323616
alpha	18_82	Rolandic_Oper_R: Temporal_Sup_R	0.00287062	0.323616
alpha	67_68	Precuneus_L: Precuneus_R	0.00299883	0.323616
alpha	51_59	Occipital_Mid_L: Parietal_Sup_L	0.00300913	0.323616
alpha	7_54	Frontal_Mid_L: Occipital_Inf_R	0.00314732	0.323616
alpha	45_47	Cuneus_L: Lingual_L	0.00315522	0.323616
alpha	52_54	Occipital_Mid_R: Occipital_Inf_R	0.00318974	0.323616
alpha	38_54	Hippocampus_R: Occipital_Inf_R	0.00319255	0.323616
alpha	45_50	Cuneus_L: Occipital_Sup_R	0.00321572	0.323616
alpha	49_50	Occipital_Sup_L: Occipital_Sup_R	0.00342262	0.323616
alpha	66_68	Angular_R: Precuneus_R	0.00344543	0.323616
alpha	6_34	Frontal_Sup_Orb_R: Cingulum_Mid_R	0.00348682	0.323616
alpha	1_2	Precentral_L: Precentral_R	0.00349224	0.323616
alpha	38_90	Hippocampus_R: Temporal_Inf_R	0.00355534	0.323616
alpha	18_67	Rolandic_Oper_R: Precuneus_L	0.00370228	0.329503
alpha	12_79	Frontal_Inf_Oper_R: Heschl_L	0.00402467	0.350409
alpha	3_18	Frontal_Sup_L: Rolandic_Oper_R	0.00414445	0.35316
alpha	21_84	Olfactory_L: Temporal_Pole_Sup_R	0.00445844	0.372001
alpha	21_72	Olfactory_L: Caudate_R	0.00466379	0.381193
alpha	58_69	Postcentral_R: Paracentral_Lobule_L	0.00496727	0.394861
alpha	1_30	Precentral_L: Insula_R	0.00502819	0.394861
alpha	47_73	Lingual_L: Putamen_L	0.00525972	0.4051
alpha	79_83	Heschl_L: Temporal_Pole_Sup_L	0.00590608	0.441547
alpha	60_62	Parietal_Sup_R: Parietal_Inf_R	0.00600677	0.441547
alpha	51_75	Occipital_Mid_L: Pallidum_L	0.0061125	0.441547
alpha	38_86	Hippocampus_R: Temporal_Mid_R	0.00617395	0.441547
alpha	50_56	Occipital_Sup_R: Fusiform_R	0.00678751	0.46871
alpha	45_52	Cuneus_L: Occipital_Mid_R	0.00678781	0.46871
alpha	64_74	SupraMarginal_R: Putamen_R	0.00708376	0.480855
alpha	47_54	Lingual_L: Occipital_Inf_R	0.00730128	0.482408
alpha	32_56	Cingulum_Ant_R: Fusiform_R	0.00736971	0.482408
alpha	48_75	Lingual_R: Pallidum_L	0.00754766	0.482408
alpha	8_56	Frontal_Mid_R: Fusiform_R	0.00758844	0.482408
alpha	55_76	Fusiform_L: Pallidum_R	0.00853931	0.483212
alpha	15_46	Frontal_Inf_Orb_L: Cuneus_R	0.00856161	0.483212
alpha	56_62	Fusiform_R: Parietal_Inf_R	0.00864483	0.483212
alpha	59_62	Parietal_Sup_L: Parietal_Inf_R	0.00870187	0.483212
alpha	20_58	Supp_Motor_Area_R: Postcentral_R	0.00871057	0.483212
alpha	69_83	Paracentral_Lobule_L: Temporal_Pole_Sup_L	0.00883724	0.483212
alpha	56_68	Fusiform_R: Precuneus_R	0.00884117	0.483212
alpha	47_59	Lingual_L: Parietal_Sup_L	0.00906474	0.483212
alpha	31_84	Cingulum_Ant_L: Temporal_Pole_Sup_R	0.00912294	0.483212
alpha	66_69	Angular_R: Paracentral_Lobule_L	0.00920597	0.483212
alpha	52_66	Occipital_Mid_R: Angular_R	0.00921475	0.483212
alpha	47_53	Lingual_L: Occipital_Inf_L	0.0094012	0.483212
alpha	80_84	Heschl_R: Temporal_Pole_Sup_R	0.00941029	0.483212
alpha	14_21	Frontal_Inf_Tri_R: Olfactory_L	0.00961174	0.483212
alpha	53_59	Occipital_Inf_L: Parietal_Sup_L	0.00966539	0.483212
alpha	23_83	Frontal_Sup_Medial_L: Temporal_Pole_Sup_L	0.00982789	0.483212
alpha	35_60	Cingulum_Post_L: Parietal_Sup_R	0.00992944	0.483212
beta	57_58	Postcentral_L: Postcentral_R	1.41716e-06	0.00567574
beta	59_68	Parietal_Sup_L: Precuneus_R	0.000138509	0.192668
beta	58_61	Postcentral_R: Parietal_Inf_L	0.00014432	0.192668
beta	57_70	Postcentral_L: Paracentral_Lobule_R	0.000440635	0.382698
beta	69_70	Paracentral_Lobule_L: Paracentral_Lobule_R	0.000524222	0.382698
beta	63_81	SupraMarginal_L: Temporal_Sup_L	0.000713569	0.382698
beta	5_45	Frontal_Sup_Orb_L: Cuneus_L	0.000827833	0.382698
beta	48_63	Lingual_R: SupraMarginal_L	0.000856819	0.382698
beta	8_54	Frontal_Mid_R: Occipital_Inf_R	0.000914314	0.382698
beta	27_45	Rectus_L: Cuneus_L	0.00102903	0.382698
beta	68_69	Precuneus_R: Paracentral_Lobule_L	0.00121455	0.382698
beta	2_70	Precentral_R: Paracentral_Lobule_R	0.00124442	0.382698
beta	61_70	Parietal_Inf_L: Paracentral_Lobule_R	0.00126823	0.382698
beta	62_68	Parietal_Inf_R: Precuneus_R	0.00133777	0.382698
beta	58_70	Postcentral_R: Paracentral_Lobule_R	0.00158512	0.387197
beta	33_57	Cingulum_Mid_L: Postcentral_L	0.00161865	0.387197
beta	67_69	Precuneus_L: Paracentral_Lobule_L	0.00168822	0.387197
beta	14_82	Frontal_Inf_Tri_R: Temporal_Sup_R	0.00174021	0.387197
beta	3_87	Frontal_Sup_L: Temporal_Pole_Mid_L	0.00194577	0.410148
beta	1_3	Precentral_L: Frontal_Sup_L	0.00211156	0.420524
beta	58_69	Postcentral_R: Paracentral_Lobule_L	0.00232406	0.420524
beta	58_62	Postcentral_R: Parietal_Inf_R	0.00239805	0.420524
beta	5_40	Frontal_Sup_Orb_L: ParaHippocampal_R	0.00255289	0.420524
beta	30_38	Insula_R: Hippocampus_R	0.00257129	0.420524
beta	64_82	SupraMarginal_R: Temporal_Sup_R	0.00262499	0.420524
beta	3_7	Frontal_Sup_L: Frontal_Mid_L	0.00297684	0.433385
beta	27_60	Rectus_L: Parietal_Sup_R	0.00298994	0.433385
beta	11_26	Frontal_Inf_Oper_L: Frontal_Med_Orb_R	0.00305968	0.433385
beta	44_59	Calcarine_R: Parietal_Sup_L	0.00313812	0.433385
beta	2_48	Precentral_R: Lingual_R	0.00336243	0.448493
beta	49_68	Occipital_Sup_L: Precuneus_R	0.00353277	0.448493
beta	39_44	ParaHippocampal_L: Calcarine_R	0.00363253	0.448493
beta	69_81	Paracentral_Lobule_L: Temporal_Sup_L	0.00369545	0.448493
beta	45_67	Cuneus_L: Precuneus_L	0.00389476	0.449039
beta	62_67	Parietal_Inf_R: Precuneus_L	0.00392419	0.449039
beta	43_87	Calcarine_L: Temporal_Pole_Mid_L	0.00405071	0.450641
beta	45_59	Cuneus_L: Parietal_Sup_L	0.0044066	0.476984
beta	33_45	Cingulum_Mid_L: Cuneus_L	0.00454843	0.479381
beta	9_43	Frontal_Mid_Orb_L: Calcarine_L	0.00495632	0.508976
beta	59_67	Parietal_Sup_L: Precuneus_L	0.00517438	0.514365
beta	65_68	Angular_L: Precuneus_R	0.00526566	0.514365
beta	65_67	Angular_L: Precuneus_L	0.00563566	0.518961
beta	30_40	Insula_R: ParaHippocampal_R	0.00566549	0.518961
beta	57_68	Postcentral_L: Precuneus_R	0.00570144	0.518961
beta	13_14	Frontal_Inf_Tri_L: Frontal_Inf_Tri_R	0.0062102	0.552708
beta	7_8	Frontal_Mid_L: Frontal_Mid_R	0.00667108	0.559993
beta	62_74	Parietal_Inf_R: Putamen_R	0.00668986	0.559993
beta	2_20	Precentral_R: Supp_Motor_Area_R	0.00678706	0.559993
beta	58_81	Postcentral_R: Temporal_Sup_L	0.00715619	0.559993
beta	46_60	Cuneus_R: Parietal_Sup_R	0.00731573	0.559993
beta	60_78	Parietal_Sup_R: Thalamus_R	0.00733182	0.559993
beta	14_24	Frontal_Inf_Tri_R: Frontal_Sup_Medial_R	0.00745406	0.559993
beta	40_84	ParaHippocampal_R: Temporal_Pole_Sup_R	0.00757881	0.559993
beta	50_69	Occipital_Sup_R: Paracentral_Lobule_L	0.00766203	0.559993
beta	1_75	Precentral_L: Pallidum_L	0.00799839	0.559993
beta	58_65	Postcentral_R: Angular_L	0.0081413	0.559993
beta	27_77	Rectus_L: Thalamus_L	0.00816393	0.559993
beta	4_50	Frontal_Sup_R: Occipital_Sup_R	0.00817881	0.559993
beta	53_69	Occipital_Inf_L: Paracentral_Lobule_L	0.00824958	0.559993
beta	49_73	Occipital_Sup_L: Putamen_L	0.00870263	0.56147
beta	23_28	Frontal_Sup_Medial_L: Rectus_R	0.00890007	0.56147
beta	49_59	Occipital_Sup_L: Parietal_Sup_L	0.0089309	0.56147
beta	60_68	Parietal_Sup_R: Precuneus_R	0.00898788	0.56147
beta	13_83	Frontal_Inf_Tri_L: Temporal_Pole_Sup_L	0.00905573	0.56147
beta	29_50	Insula_L: Occipital_Sup_R	0.0092997	0.56147
beta	57_63	Postcentral_L: SupraMarginal_L	0.00938506	0.56147
beta	2_69	Precentral_R: Paracentral_Lobule_L	0.00965575	0.56147
beta	21_45	Olfactory_L: Cuneus_L	0.0097467	0.56147
beta	73_78	Putamen_L: Thalamus_R	0.00979189	0.56147
beta	67_68	Precuneus_L: Precuneus_R	0.00997575	0.56147
low_g_one	2_57	Precentral_R: Postcentral_L	0.000315191	0.555581
low_g_one	30_45	Insula_R: Cuneus_L	0.000319477	0.555581
low_g_one	8_19	Frontal_Mid_R: Supp_Motor_Area_L	0.000536371	0.555581
low_g_one	14_40	Frontal_Inf_Tri_R: ParaHippocampal_R	0.00071228	0.555581
low_g_one	14_15	Frontal_Inf_Tri_R: Frontal_Inf_Orb_L	0.00082903	0.555581
low_g_one	29_74	Insula_L: Putamen_R	0.0010015	0.555581
low_g_one	57_58	Postcentral_L: Postcentral_R	0.00108874	0.555581
low_g_one	26_63	Frontal_Med_Orb_R: SupraMarginal_L	0.00117843	0.555581
low_g_one	18_52	Rolandic_Oper_R: Occipital_Mid_R	0.0012485	0.555581
low_g_one	26_80	Frontal_Med_Orb_R: Heschl_R	0.00207101	0.825404
low_g_one	19_34	Supp_Motor_Area_L: Cingulum_Mid_R	0.00305044	0.825404
low_g_one	11_20	Frontal_Inf_Oper_L: Supp_Motor_Area_R	0.00319329	0.825404
low_g_one	4_25	Frontal_Sup_R: Frontal_Med_Orb_L	0.00355944	0.825404
low_g_one	43_78	Calcarine_L: Thalamus_R	0.00364312	0.825404
low_g_one	8_15	Frontal_Mid_R: Frontal_Inf_Orb_L	0.00391468	0.825404
low_g_one	50_83	Occipital_Sup_R: Temporal_Pole_Sup_L	0.00395365	0.825404
low_g_one	13_78	Frontal_Inf_Tri_L: Thalamus_R	0.00435509	0.825404
low_g_one	56_71	Fusiform_R: Caudate_L	0.00463808	0.825404
low_g_one	3_29	Frontal_Sup_L: Insula_L	0.00473541	0.825404
low_g_one	46_48	Cuneus_R: Lingual_R	0.00500861	0.825404
low_g_one	29_40	Insula_L: ParaHippocampal_R	0.00507153	0.825404
low_g_one	49_66	Occipital_Sup_L: Angular_R	0.00522571	0.825404
low_g_one	19_62	Supp_Motor_Area_L: Parietal_Inf_R	0.00586581	0.825404
low_g_one	25_77	Frontal_Med_Orb_L: Thalamus_L	0.00630658	0.825404
low_g_one	6_53	Frontal_Sup_Orb_R: Occipital_Inf_L	0.00632413	0.825404
low_g_one	26_44	Frontal_Med_Orb_R: Calcarine_R	0.00639065	0.825404
low_g_one	68_83	Precuneus_R: Temporal_Pole_Sup_L	0.00648652	0.825404
low_g_one	11_25	Frontal_Inf_Oper_L: Frontal_Med_Orb_L	0.00662217	0.825404
low_g_one	57_59	Postcentral_L: Parietal_Sup_L	0.00667507	0.825404
low_g_one	46_60	Cuneus_R: Parietal_Sup_R	0.0067777	0.825404
low_g_one	52_88	Occipital_Mid_R: Temporal_Pole_Mid_R	0.00719552	0.825404
low_g_one	23_87	Frontal_Sup_Medial_L: Temporal_Pole_Mid_L	0.00733966	0.825404
low_g_one	43_66	Calcarine_L: Angular_R	0.00741533	0.825404
low_g_one	21_39	Olfactory_L: ParaHippocampal_L	0.00759249	0.825404
low_g_one	20_61	Supp_Motor_Area_R: Parietal_Inf_L	0.00781085	0.825404
low_g_one	58_69	Postcentral_R: Paracentral_Lobule_L	0.00812782	0.825404
low_g_one	21_56	Olfactory_L: Fusiform_R	0.00835866	0.825404
low_g_one	60_88	Parietal_Sup_R: Temporal_Pole_Mid_R	0.00919451	0.825404
low_g_one	33_86	Cingulum_Mid_L: Temporal_Mid_R	0.00927296	0.825404
low_g_one	50_76	Occipital_Sup_R: Pallidum_R	0.00950505	0.825404
low_g_one	51_78	Occipital_Mid_L: Thalamus_R	0.00951413	0.825404
low_g_one	34_51	Cingulum_Mid_R: Occipital_Mid_L	0.00965829	0.825404
low_g_one	23_75	Frontal_Sup_Medial_L: Pallidum_L	0.0098512	0.825404
low_g_two	21_86	Olfactory_L: Temporal_Mid_R	0.000958281	0.798069
low_g_two	31_33	Cingulum_Ant_L: Cingulum_Mid_L	0.00123107	0.798069
low_g_two	26_57	Frontal_Med_Orb_R: Postcentral_L	0.00227992	0.798069
low_g_two	13_65	Frontal_Inf_Tri_L: Angular_L	0.00261385	0.798069
low_g_two	2_12	Precentral_R: Frontal_Inf_Oper_R	0.00264635	0.798069
low_g_two	48_86	Lingual_R: Temporal_Mid_R	0.0029635	0.798069
low_g_two	14_57	Frontal_Inf_Tri_R: Postcentral_L	0.00317066	0.798069
low_g_two	7_65	Frontal_Mid_L: Angular_L	0.0033971	0.798069
low_g_two	27_72	Rectus_L: Caudate_R	0.00341875	0.798069
low_g_two	23_48	Frontal_Sup_Medial_L: Lingual_R	0.00351391	0.798069
low_g_two	55_68	Fusiform_L: Precuneus_R	0.00376771	0.798069
low_g_two	45_73	Cuneus_L: Putamen_L	0.00397957	0.798069
low_g_two	25_30	Frontal_Med_Orb_L: Insula_R	0.00405332	0.798069
low_g_two	31_46	Cingulum_Ant_L: Cuneus_R	0.00426644	0.798069
low_g_two	4_28	Frontal_Sup_R: Rectus_R	0.00431522	0.798069
low_g_two	24_57	Frontal_Sup_Medial_R: Postcentral_L	0.00436908	0.798069
low_g_two	3_22	Frontal_Sup_L: Olfactory_R	0.00437243	0.798069
low_g_two	52_55	Occipital_Mid_R: Fusiform_L	0.00450317	0.798069
low_g_two	5_48	Frontal_Sup_Orb_L: Lingual_R	0.0045674	0.798069
low_g_two	51_75	Occipital_Mid_L: Pallidum_L	0.00515095	0.798069
low_g_two	43_72	Calcarine_L: Caudate_R	0.00537809	0.798069
low_g_two	58_87	Postcentral_R: Temporal_Pole_Mid_L	0.00544837	0.798069
low_g_two	27_29	Rectus_L: Insula_L	0.00545638	0.798069
low_g_two	37_78	Hippocampus_L: Thalamus_R	0.00612158	0.798069
low_g_two	12_76	Frontal_Inf_Oper_R: Pallidum_R	0.00637421	0.798069
low_g_two	34_66	Cingulum_Mid_R: Angular_R	0.00680535	0.798069
low_g_two	7_35	Frontal_Mid_L: Cingulum_Post_L	0.00682214	0.798069
low_g_two	52_83	Occipital_Mid_R: Temporal_Pole_Sup_L	0.00693605	0.798069
low_g_two	12_55	Frontal_Inf_Oper_R: Fusiform_L	0.00717001	0.798069
low_g_two	21_65	Olfactory_L: Angular_L	0.00722125	0.798069
low_g_two	56_85	Fusiform_R: Temporal_Mid_L	0.0072432	0.798069
low_g_two	23_27	Frontal_Sup_Medial_L: Rectus_L	0.00756674	0.798069
low_g_two	54_85	Occipital_Inf_R: Temporal_Mid_L	0.00758761	0.798069
low_g_two	47_75	Lingual_L: Pallidum_L	0.00762074	0.798069
low_g_two	29_67	Insula_L: Precuneus_L	0.00772228	0.798069
low_g_two	23_53	Frontal_Sup_Medial_L: Occipital_Inf_L	0.00772283	0.798069
low_g_two	14_17	Frontal_Inf_Tri_R: Rolandic_Oper_L	0.007775	0.798069
low_g_two	54_81	Occipital_Inf_R: Temporal_Sup_L	0.00812715	0.798069
low_g_two	1_82	Precentral_L: Temporal_Sup_R	0.00818485	0.798069
low_g_two	32_69	Cingulum_Ant_R: Paracentral_Lobule_L	0.00841654	0.798069
low_g_two	46_83	Cuneus_R: Temporal_Pole_Sup_L	0.00852413	0.798069
low_g_two	34_84	Cingulum_Mid_R: Temporal_Pole_Sup_R	0.00857392	0.798069
low_g_two	58_82	Postcentral_R: Temporal_Sup_R	0.00872875	0.798069
low_g_two	30_61	Insula_R: Parietal_Inf_L	0.00896522	0.798069
low_g_two	45_47	Cuneus_L: Lingual_L	0.00896707	0.798069
low_g_two	9_43	Frontal_Mid_Orb_L: Calcarine_L	0.00930043	0.809744
high gamma	41_51	Amygdala_L: Occipital_Mid_L	0.000897284	0.999731
high gamma	23_61	Frontal_Sup_Medial_L: Parietal_Inf_L	0.000900139	0.999731
high gamma	30_66	Insula_R: Angular_R	0.00236425	0.999731
high gamma	9_54	Frontal_Mid_Orb_L: Occipital_Inf_R	0.00331274	0.999731
high gamma	2_61	Precentral_R: Parietal_Inf_L	0.00361056	0.999731
high gamma	57_67	Postcentral_L: Precuneus_L	0.00374491	0.999731
high gamma	4_57	Frontal_Sup_R: Postcentral_L	0.00378221	0.999731
high gamma	20_87	Supp_Motor_Area_R: Temporal_Pole_Mid_L	0.00379089	0.999731
high gamma	35_57	Cingulum_Post_L: Postcentral_L	0.00438355	0.999731
high gamma	12_42	Frontal_Inf_Oper_R: Amygdala_R	0.0048096	0.999731
high gamma	35_60	Cingulum_Post_L: Parietal_Sup_R	0.00545357	0.999731
high gamma	13_64	Frontal_Inf_Tri_L: SupraMarginal_R	0.00572692	0.999731
high gamma	36_62	Cingulum_Post_R: Parietal_Inf_R	0.00604892	0.999731
high gamma	3_51	Frontal_Sup_L: Occipital_Mid_L	0.00610543	0.999731
high gamma	4_86	Frontal_Sup_R: Temporal_Mid_R	0.00649347	0.999731
high gamma	61_69	Parietal_Inf_L: Paracentral_Lobule_L	0.00695113	0.999731
high gamma	22_66	Olfactory_R: Angular_R	0.00721506	0.999731
high gamma	12_47	Frontal_Inf_Oper_R: Lingual_L	0.00755899	0.999731
high gamma	52_54	Occipital_Mid_R: Occipital_Inf_R	0.00852174	0.999731
high gamma	8_46	Frontal_Mid_R: Cuneus_R	0.00881086	0.999731
high gamma	22_41	Olfactory_R: Amygdala_L	0.00896422	0.999731
high gamma	27_85	Rectus_L: Temporal_Mid_L	0.00922146	0.999731
high gamma	58_73	Postcentral_R: Putamen_L	0.00940282	0.999731
high gamma	17_77	Rolandic_Oper_L: Thalamus_L	0.00975892	0.999731
high gamma	80_89	Heschl_R: Temporal_Inf_L	0.00996855	0.999731
high gamma	31_59	Cingulum_Ant_L: Parietal_Sup_L	0.00997455	0.999731

## Sheet: PTSD_vs_TC
Raw (P.Value) and FDR corrected (adj.P.Val) p values for the PTSD vs TC comparison. Only the features with a raw p-value < 0.01 are shown.
FC: fold change TC: trauma-exposed control
freq_name	edge_number	edge_name	logFC	P.Value	adj.P.Val
delta	1_54	Precentral_L: Occipital_Inf_R	-0.054183	4.4541e-05	0.178387
delta	10_23	Frontal_Mid_Orb_R: Frontal_Sup_Medial_L	-0.0506122	0.000186896	0.292812
delta	14_20	Frontal_Inf_Tri_R: Supp_Motor_Area_R	-0.0511583	0.000219335	0.292812
delta	62_69	Parietal_Inf_R: Paracentral_Lobule_L	0.0494002	0.000330275	0.330688
delta	44_46	Calcarine_R: Cuneus_R	-0.0455967	0.000742615	0.534542
delta	14_86	Frontal_Inf_Tri_R: Temporal_Mid_R	-0.0461379	0.000800811	0.534542
delta	54_60	Occipital_Inf_R: Parietal_Sup_R	-0.0470025	0.000940163	0.537907
delta	20_23	Supp_Motor_Area_R: Frontal_Sup_Medial_L	-0.0447509	0.00116123	0.581341
delta	33_78	Cingulum_Mid_L: Thalamus_R	0.0437632	0.00138541	0.603866
delta	52_55	Occipital_Mid_R: Fusiform_L	0.042499	0.00150778	0.603866
delta	7_75	Frontal_Mid_L: Pallidum_L	-0.042348	0.00204746	0.625697
delta	88_90	Temporal_Pole_Mid_R: Temporal_Inf_R	0.0441613	0.00215898	0.625697
delta	45_46	Cuneus_L: Cuneus_R	-0.0446974	0.00216047	0.625697
delta	1_23	Precentral_L: Frontal_Sup_Medial_L	-0.0416477	0.00222374	0.625697
delta	17_48	Rolandic_Oper_L: Lingual_R	0.0421581	0.00244843	0.625697
delta	13_49	Frontal_Inf_Tri_L: Occipital_Sup_L	-0.041438	0.00260319	0.625697
delta	14_24	Frontal_Inf_Tri_R: Frontal_Sup_Medial_R	-0.0395569	0.00327984	0.625697
delta	46_54	Cuneus_R: Occipital_Inf_R	-0.0410787	0.0035668	0.625697
delta	24_40	Frontal_Sup_Medial_R: ParaHippocampal_R	0.0400789	0.00387438	0.625697
delta	39_83	ParaHippocampal_L: Temporal_Pole_Sup_L	0.0401843	0.00390029	0.625697
delta	59_65	Parietal_Sup_L: Angular_L	-0.0399507	0.00414364	0.625697
delta	18_65	Rolandic_Oper_R: Angular_L	-0.0386202	0.00433034	0.625697
delta	65_73	Angular_L: Putamen_L	-0.0386483	0.00444303	0.625697
delta	58_79	Postcentral_R: Heschl_L	0.0391155	0.00446683	0.625697
delta	55_78	Fusiform_L: Thalamus_R	0.038889	0.00447514	0.625697
delta	23_89	Frontal_Sup_Medial_L: Temporal_Inf_L	-0.0382472	0.00449193	0.625697
delta	39_88	ParaHippocampal_L: Temporal_Pole_Mid_R	0.0407787	0.00477185	0.625697
delta	61_80	Parietal_Inf_L: Heschl_R	0.038418	0.00548591	0.625697
delta	14_15	Frontal_Inf_Tri_R: Frontal_Inf_Orb_L	-0.0381543	0.00553389	0.625697
delta	24_56	Frontal_Sup_Medial_R: Fusiform_R	0.0375442	0.00566307	0.625697
delta	2_4	Precentral_R: Frontal_Sup_R	0.0378933	0.00582791	0.625697
delta	46_65	Cuneus_R: Angular_L	-0.0370197	0.00625385	0.625697
delta	10_34	Frontal_Mid_Orb_R: Cingulum_Mid_R	-0.0365891	0.00632103	0.625697
delta	33_80	Cingulum_Mid_L: Heschl_R	0.0365296	0.00650993	0.625697
delta	17_80	Rolandic_Oper_L: Heschl_R	0.0363999	0.00658941	0.625697
delta	12_72	Frontal_Inf_Oper_R: Caudate_R	-0.0374384	0.00690457	0.625697
delta	14_32	Frontal_Inf_Tri_R: Cingulum_Ant_R	-0.0373766	0.00691906	0.625697
delta	9_48	Frontal_Mid_Orb_L: Lingual_R	0.0364653	0.00722679	0.625697
delta	54_82	Occipital_Inf_R: Temporal_Sup_R	-0.0369188	0.0072529	0.625697
delta	1_10	Precentral_L: Frontal_Mid_Orb_R	-0.0365315	0.00758709	0.625697
delta	11_56	Frontal_Inf_Oper_L: Fusiform_R	0.0367053	0.00772739	0.625697
delta	14_35	Frontal_Inf_Tri_R: Cingulum_Post_L	-0.0365879	0.00775077	0.625697
delta	42_63	Amygdala_R: SupraMarginal_L	-0.0360105	0.0082193	0.625697
delta	78_79	Thalamus_R: Heschl_L	0.0356235	0.00826861	0.625697
delta	24_79	Frontal_Sup_Medial_R: Heschl_L	0.0355284	0.0083093	0.625697
delta	24_73	Frontal_Sup_Medial_R: Putamen_L	0.036271	0.00836673	0.625697
delta	9_25	Frontal_Mid_Orb_L: Frontal_Med_Orb_L	-0.0392381	0.00838603	0.625697
delta	17_85	Rolandic_Oper_L: Temporal_Mid_L	0.035828	0.00840768	0.625697
delta	15_27	Frontal_Inf_Orb_L: Rectus_L	-0.0378583	0.00896618	0.625697
delta	40_68	ParaHippocampal_R: Precuneus_R	0.036328	0.00900416	0.625697
delta	54_58	Occipital_Inf_R: Postcentral_R	-0.0346711	0.00901355	0.625697
delta	69_79	Paracentral_Lobule_L: Heschl_L	0.0366513	0.00903862	0.625697
delta	33_46	Cingulum_Mid_L: Cuneus_R	-0.036789	0.00926104	0.625697
delta	33_38	Cingulum_Mid_L: Hippocampus_R	0.0357735	0.00955216	0.625697
delta	33_79	Cingulum_Mid_L: Heschl_L	0.035861	0.00957828	0.625697
delta	16_83	Frontal_Inf_Orb_R: Temporal_Pole_Sup_L	0.0347054	0.00979358	0.625697
delta	32_35	Cingulum_Ant_R: Cingulum_Post_L	0.0346838	0.00982381	0.625697
delta	14_31	Frontal_Inf_Tri_R: Cingulum_Ant_L	-0.035351	0.00982478	0.625697
delta	6_10	Frontal_Sup_Orb_R: Frontal_Mid_Orb_R	-0.0376128	0.00986521	0.625697
delta	55_83	Fusiform_L: Temporal_Pole_Sup_L	0.0361528	0.009951	0.625697
theta	18_60	Rolandic_Oper_R: Parietal_Sup_R	-0.0483652	0.000375752	0.606992
theta	18_72	Rolandic_Oper_R: Caudate_R	0.0443747	0.000667189	0.606992
theta	19_59	Supp_Motor_Area_L: Parietal_Sup_L	0.0460318	0.000684751	0.606992
theta	57_89	Postcentral_L: Temporal_Inf_L	-0.0438092	0.000812379	0.606992
theta	1_29	Precentral_L: Insula_L	-0.0440578	0.000882218	0.606992
theta	35_86	Cingulum_Post_L: Temporal_Mid_R	-0.0443738	0.000909351	0.606992
theta	1_41	Precentral_L: Amygdala_L	-0.041821	0.00122739	0.63842
theta	5_32	Frontal_Sup_Orb_L: Cingulum_Ant_R	0.0412883	0.00150286	0.63842
theta	13_49	Frontal_Inf_Tri_L: Occipital_Sup_L	-0.0415325	0.00195692	0.63842
theta	17_76	Rolandic_Oper_L: Pallidum_R	-0.039999	0.00234334	0.63842
theta	18_62	Rolandic_Oper_R: Parietal_Inf_R	-0.0431477	0.00244964	0.63842
theta	48_57	Lingual_R: Postcentral_L	0.04166	0.00247147	0.63842
theta	28_52	Rectus_R: Occipital_Mid_R	0.0393109	0.00264941	0.63842
theta	46_89	Cuneus_R: Temporal_Inf_L	-0.0406839	0.00272828	0.63842
theta	76_87	Pallidum_R: Temporal_Pole_Mid_L	0.0406376	0.00280121	0.63842
theta	10_26	Frontal_Mid_Orb_R: Frontal_Med_Orb_R	0.0392939	0.00297438	0.63842
theta	59_70	Parietal_Sup_L: Paracentral_Lobule_R	-0.0399425	0.00308815	0.63842
theta	52_65	Occipital_Mid_R: Angular_L	-0.0422653	0.00343134	0.63842
theta	14_53	Frontal_Inf_Tri_R: Occipital_Inf_L	0.0389584	0.00344762	0.63842
theta	18_82	Rolandic_Oper_R: Temporal_Sup_R	-0.0440564	0.0034591	0.63842
theta	50_73	Occipital_Sup_R: Putamen_L	0.0405939	0.00349125	0.63842
theta	11_72	Frontal_Inf_Oper_L: Caudate_R	0.0357654	0.00370426	0.63842
theta	45_53	Cuneus_L: Occipital_Inf_L	-0.0490017	0.00378126	0.63842
theta	21_42	Olfactory_L: Amygdala_R	0.0386642	0.00398294	0.63842
theta	65_90	Angular_L: Temporal_Inf_R	-0.0407754	0.00398514	0.63842
theta	45_54	Cuneus_L: Occipital_Inf_R	-0.0479431	0.00449882	0.675603
theta	72_74	Caudate_R: Putamen_R	0.0366171	0.00455463	0.675603
theta	35_37	Cingulum_Post_L: Hippocampus_L	0.0357447	0.00518511	0.724845
theta	61_69	Parietal_Inf_L: Paracentral_Lobule_L	-0.0397741	0.00542526	0.724845
theta	14_82	Frontal_Inf_Tri_R: Temporal_Sup_R	0.0359809	0.00554463	0.724845
theta	61_84	Parietal_Inf_L: Temporal_Pole_Sup_R	-0.0358238	0.00562725	0.724845
theta	30_44	Insula_R: Calcarine_R	0.0335064	0.00626633	0.724845
theta	35_72	Cingulum_Post_L: Caudate_R	0.0340039	0.00647554	0.724845
theta	21_41	Olfactory_L: Amygdala_L	0.0364182	0.0066	0.724845
theta	58_86	Postcentral_R: Temporal_Mid_R	-0.0358548	0.0067485	0.724845
theta	65_82	Angular_L: Temporal_Sup_R	-0.0397064	0.00688173	0.724845
theta	35_80	Cingulum_Post_L: Heschl_R	0.0353408	0.00689804	0.724845
theta	29_32	Insula_L: Cingulum_Ant_R	-0.0368366	0.0071576	0.724845
theta	16_59	Frontal_Inf_Orb_R: Parietal_Sup_L	0.0328255	0.00717587	0.724845
theta	46_52	Cuneus_R: Occipital_Mid_R	-0.0380227	0.00734545	0.724845
theta	11_69	Frontal_Inf_Oper_L: Paracentral_Lobule_L	-0.0355523	0.00762007	0.724845
theta	8_56	Frontal_Mid_R: Fusiform_R	-0.0365004	0.00793607	0.724845
theta	54_63	Occipital_Inf_R: SupraMarginal_L	-0.0393543	0.00813504	0.724845
theta	50_88	Occipital_Sup_R: Temporal_Pole_Mid_R	-0.0354158	0.00816535	0.724845
theta	21_73	Olfactory_L: Putamen_L	0.0374118	0.00852585	0.724845
theta	7_22	Frontal_Mid_L: Olfactory_R	0.0328714	0.00864437	0.724845
theta	18_66	Rolandic_Oper_R: Angular_R	-0.0367414	0.00904025	0.724845
theta	35_78	Cingulum_Post_L: Thalamus_R	0.0328902	0.00934803	0.724845
theta	60_66	Parietal_Sup_R: Angular_R	-0.0432629	0.0093493	0.724845
theta	6_15	Frontal_Sup_Orb_R: Frontal_Inf_Orb_L	0.0345011	0.009515	0.724845
theta	5_86	Frontal_Sup_Orb_L: Temporal_Mid_R	0.0334455	0.00972319	0.724845
theta	21_75	Olfactory_L: Pallidum_L	0.036149	0.0098017	0.724845
theta	18_63	Rolandic_Oper_R: SupraMarginal_L	-0.0351623	0.00989995	0.724845
alpha	50_67	Occipital_Sup_R: Precuneus_L	-0.0762613	0.000124968	0.21406
alpha	55_66	Fusiform_L: Angular_R	-0.0673641	0.000224242	0.21406
alpha	50_52	Occipital_Sup_R: Occipital_Mid_R	-0.0805102	0.000251254	0.21406
alpha	6_34	Frontal_Sup_Orb_R: Cingulum_Mid_R	0.047301	0.000280342	0.21406
alpha	65_66	Angular_L: Angular_R	-0.0649787	0.000378288	0.21406
alpha	50_68	Occipital_Sup_R: Precuneus_R	-0.0752596	0.000418655	0.21406
alpha	64_67	SupraMarginal_R: Precuneus_L	-0.0613857	0.000433112	0.21406
alpha	66_67	Angular_R: Precuneus_L	-0.0573109	0.000571893	0.21406
alpha	62_68	Parietal_Inf_R: Precuneus_R	-0.0607854	0.000576848	0.21406
alpha	59_67	Parietal_Sup_L: Precuneus_L	-0.0735697	0.000597364	0.21406
alpha	62_65	Parietal_Inf_R: Angular_L	-0.0601958	0.000604304	0.21406
alpha	45_59	Cuneus_L: Parietal_Sup_L	-0.0691426	0.00066141	0.21406
alpha	59_68	Parietal_Sup_L: Precuneus_R	-0.0663586	0.000800546	0.21406
alpha	52_59	Occipital_Mid_R: Parietal_Sup_L	-0.0590804	0.000822307	0.21406
alpha	45_47	Cuneus_L: Lingual_L	-0.0712281	0.000840211	0.21406
alpha	47_52	Lingual_L: Occipital_Mid_R	-0.0653919	0.00118649	0.21406
alpha	53_66	Occipital_Inf_L: Angular_R	-0.0561533	0.00124245	0.21406
alpha	68_70	Precuneus_R: Paracentral_Lobule_R	-0.054431	0.00131835	0.21406
alpha	49_50	Occipital_Sup_L: Occipital_Sup_R	-0.0703265	0.00137964	0.21406
alpha	57_58	Postcentral_L: Postcentral_R	-0.0732339	0.00138162	0.21406
alpha	51_59	Occipital_Mid_L: Parietal_Sup_L	-0.0624985	0.00139531	0.21406
alpha	67_68	Precuneus_L: Precuneus_R	-0.062806	0.00140749	0.21406
alpha	21_47	Olfactory_L: Lingual_L	0.03986	0.00150066	0.21406
alpha	52_54	Occipital_Mid_R: Occipital_Inf_R	-0.0644709	0.00150977	0.21406
alpha	22_34	Olfactory_R: Cingulum_Mid_R	0.0396895	0.0015314	0.21406
alpha	15_46	Frontal_Inf_Orb_L: Cuneus_R	0.0482988	0.00153921	0.21406
alpha	46_59	Cuneus_R: Parietal_Sup_L	-0.0643246	0.00160051	0.21406
alpha	59_62	Parietal_Sup_L: Parietal_Inf_R	-0.058443	0.0016402	0.21406
alpha	47_62	Lingual_L: Parietal_Inf_R	-0.0484526	0.00170553	0.21406
alpha	60_62	Parietal_Sup_R: Parietal_Inf_R	-0.0692967	0.00172266	0.21406
alpha	7_53	Frontal_Mid_L: Occipital_Inf_L	0.0436596	0.00172528	0.21406
alpha	59_66	Parietal_Sup_L: Angular_R	-0.0568491	0.00179417	0.21406
alpha	21_84	Olfactory_L: Temporal_Pole_Sup_R	0.0464947	0.00181365	0.21406
alpha	56_66	Fusiform_R: Angular_R	-0.0590053	0.00184575	0.21406
alpha	50_66	Occipital_Sup_R: Angular_R	-0.0602669	0.00187069	0.21406
alpha	18_66	Rolandic_Oper_R: Angular_R	-0.04613	0.00197266	0.219019
alpha	62_81	Parietal_Inf_R: Temporal_Sup_L	-0.0501627	0.00204118	0.219019
alpha	6_18	Frontal_Sup_Orb_R: Rolandic_Oper_R	0.041189	0.0021651	0.219019
alpha	44_59	Calcarine_R: Parietal_Sup_L	-0.0506506	0.00218157	0.219019
alpha	56_68	Fusiform_R: Precuneus_R	-0.0528164	0.00231191	0.219019
alpha	13_22	Frontal_Inf_Tri_L: Olfactory_R	0.0428941	0.0023121	0.219019
alpha	45_50	Cuneus_L: Occipital_Sup_R	-0.0714164	0.00232804	0.219019
alpha	57_68	Postcentral_L: Precuneus_R	-0.0476585	0.00235151	0.219019
alpha	47_64	Lingual_L: SupraMarginal_R	-0.0435952	0.00250253	0.227625
alpha	56_76	Fusiform_R: Pallidum_R	0.0393268	0.00255758	0.227625
alpha	49_51	Occipital_Sup_L: Occipital_Mid_L	-0.0718679	0.00262348	0.228414
alpha	4_24	Frontal_Sup_R: Frontal_Sup_Medial_R	-0.0492597	0.00272203	0.231721
alpha	45_52	Cuneus_L: Occipital_Mid_R	-0.0548138	0.00277719	0.231721
alpha	32_56	Cingulum_Ant_R: Fusiform_R	0.0352684	0.00294	0.2403
alpha	62_67	Parietal_Inf_R: Precuneus_L	-0.0511404	0.00316558	0.249596
alpha	32_77	Cingulum_Ant_R: Thalamus_L	0.040004	0.00317837	0.249596
alpha	26_82	Frontal_Med_Orb_R: Temporal_Sup_R	0.0395959	0.00332217	0.255871
alpha	50_56	Occipital_Sup_R: Fusiform_R	-0.0597261	0.00354487	0.267871
alpha	50_54	Occipital_Sup_R: Occipital_Inf_R	-0.0683316	0.00369955	0.274383
alpha	47_54	Lingual_L: Occipital_Inf_R	-0.0647687	0.00389602	0.283701
alpha	48_75	Lingual_R: Pallidum_L	0.0409639	0.00408379	0.284592
alpha	74_90	Putamen_R: Temporal_Inf_R	0.0361947	0.0041685	0.284592
alpha	39_42	ParaHippocampal_L: Amygdala_R	-0.0338921	0.00418447	0.284592
alpha	45_68	Cuneus_L: Precuneus_R	-0.0632592	0.00422596	0.284592
alpha	58_74	Postcentral_R: Putamen_R	0.038112	0.00426356	0.284592
alpha	52_66	Occipital_Mid_R: Angular_R	-0.055355	0.00433855	0.284851
alpha	47_59	Lingual_L: Parietal_Sup_L	-0.0549586	0.00441911	0.284993
alpha	75_77	Pallidum_L: Thalamus_L	0.0385836	0.00448304	0.284993
alpha	26_43	Frontal_Med_Orb_R: Calcarine_L	0.0355097	0.00455783	0.28522
alpha	76_83	Pallidum_R: Temporal_Pole_Sup_L	0.0377512	0.0046515	0.286604
alpha	67_83	Precuneus_L: Temporal_Pole_Sup_L	0.0402996	0.00477346	0.287269
alpha	47_50	Lingual_L: Occipital_Sup_R	-0.0606973	0.00480575	0.287269
alpha	65_86	Angular_L: Temporal_Mid_R	-0.0510882	0.00498828	0.289169
alpha	52_53	Occipital_Mid_R: Occipital_Inf_L	-0.0535754	0.00503173	0.289169
alpha	46_52	Cuneus_R: Occipital_Mid_R	-0.0624796	0.00508391	0.289169
alpha	51_56	Occipital_Mid_L: Fusiform_R	-0.0558039	0.00512635	0.289169
alpha	47_53	Lingual_L: Occipital_Inf_L	-0.0641503	0.0052751	0.293396
alpha	18_67	Rolandic_Oper_R: Precuneus_L	-0.0439136	0.00534779	0.293396
alpha	32_63	Cingulum_Ant_R: SupraMarginal_L	0.0369327	0.00606306	0.328143
alpha	24_86	Frontal_Sup_Medial_R: Temporal_Mid_R	-0.0366051	0.00628984	0.333506
alpha	35_43	Cingulum_Post_L: Calcarine_L	0.0360243	0.00632869	0.333506
alpha	66_86	Angular_R: Temporal_Mid_R	-0.0460708	0.00655742	0.337678
alpha	50_59	Occipital_Sup_R: Parietal_Sup_L	-0.0517261	0.00657651	0.337678
alpha	46_83	Cuneus_R: Temporal_Pole_Sup_L	0.0355073	0.00691987	0.349433
alpha	58_63	Postcentral_R: SupraMarginal_L	-0.0412753	0.00697993	0.349433
alpha	6_31	Frontal_Sup_Orb_R: Cingulum_Ant_L	0.0377051	0.00709905	0.351008
alpha	59_81	Parietal_Sup_L: Temporal_Sup_L	-0.0463077	0.0073201	0.354407
alpha	66_68	Angular_R: Precuneus_R	-0.0536341	0.0073579	0.354407
alpha	49_67	Occipital_Sup_L: Precuneus_L	-0.0565271	0.00743325	0.354407
alpha	50_51	Occipital_Sup_R: Occipital_Mid_L	-0.0542963	0.00782552	0.36872
alpha	28_48	Rectus_R: Lingual_R	0.0356295	0.00807975	0.376272
alpha	26_46	Frontal_Med_Orb_R: Cuneus_R	0.0354821	0.00861514	0.393394
alpha	53_59	Occipital_Inf_L: Parietal_Sup_L	-0.0511853	0.00864386	0.393394
alpha	32_44	Cingulum_Ant_R: Calcarine_R	0.0343252	0.008748	0.39366
alpha	31_84	Cingulum_Ant_L: Temporal_Pole_Sup_R	0.0365045	0.00888463	0.395366
alpha	18_72	Rolandic_Oper_R: Caudate_R	0.0384638	0.00909625	0.397017
alpha	38_52	Hippocampus_R: Occipital_Mid_R	-0.0455324	0.00915826	0.397017
alpha	21_42	Olfactory_L: Amygdala_R	0.0325168	0.00925727	0.397017
alpha	60_68	Parietal_Sup_R: Precuneus_R	-0.0566984	0.00935818	0.397017
alpha	51_52	Occipital_Mid_L: Occipital_Mid_R	-0.0520548	0.00941739	0.397017
alpha	10_74	Frontal_Mid_Orb_R: Putamen_R	0.0322315	0.00978815	0.405909
alpha	12_79	Frontal_Inf_Oper_R: Heschl_L	0.0339568	0.00993118	0.405909
alpha	59_63	Parietal_Sup_L: SupraMarginal_L	-0.0473501	0.00993236	0.405909
beta	57_58	Postcentral_L: Postcentral_R	-0.112543	1.08962e-07	0.000436393
beta	58_61	Postcentral_R: Parietal_Inf_L	-0.074191	4.49792e-05	0.0900708
beta	57_70	Postcentral_L: Paracentral_Lobule_R	-0.0709724	0.000109002	0.130531
beta	69_70	Paracentral_Lobule_L: Paracentral_Lobule_R	-0.0941314	0.000130368	0.130531
beta	59_68	Parietal_Sup_L: Precuneus_R	-0.0802091	0.000194981	0.138697
beta	58_62	Postcentral_R: Parietal_Inf_R	-0.0754898	0.000207786	0.138697
beta	44_59	Calcarine_R: Parietal_Sup_L	-0.0654744	0.000248486	0.14217
beta	58_70	Postcentral_R: Paracentral_Lobule_R	-0.0622271	0.000501745	0.196975
beta	62_74	Parietal_Inf_R: Putamen_R	0.0418065	0.000508571	0.196975
beta	49_68	Occipital_Sup_L: Precuneus_R	-0.0697663	0.000516612	0.196975
beta	68_69	Precuneus_R: Paracentral_Lobule_L	-0.0584965	0.000605714	0.196975
beta	27_45	Rectus_L: Cuneus_L	0.0448013	0.000624742	0.196975
beta	39_44	ParaHippocampal_L: Calcarine_R	-0.0456599	0.000639368	0.196975
beta	57_68	Postcentral_L: Precuneus_R	-0.0588941	0.000730271	0.201054
beta	57_63	Postcentral_L: SupraMarginal_L	-0.0642346	0.000753012	0.201054
beta	49_59	Occipital_Sup_L: Parietal_Sup_L	-0.0681183	0.000880544	0.220411
beta	33_57	Cingulum_Mid_L: Postcentral_L	-0.0591023	0.000975495	0.229815
beta	8_54	Frontal_Mid_R: Occipital_Inf_R	0.0426841	0.00119541	0.265979
beta	45_59	Cuneus_L: Parietal_Sup_L	-0.059924	0.00154812	0.326328
beta	19_60	Supp_Motor_Area_L: Parietal_Sup_R	0.0478376	0.00168157	0.336735
beta	65_66	Angular_L: Angular_R	-0.0557639	0.00192765	0.367631
beta	7_21	Frontal_Mid_L: Olfactory_L	0.0412103	0.00245513	0.446945
beta	11_26	Frontal_Inf_Oper_L: Frontal_Med_Orb_R	0.0401127	0.00266416	0.456969
beta	27_60	Rectus_L: Parietal_Sup_R	0.0386654	0.00273839	0.456969
beta	58_69	Postcentral_R: Paracentral_Lobule_L	-0.0558763	0.0028583	0.457899
beta	55_63	Fusiform_L: SupraMarginal_L	-0.0427151	0.00308702	0.475521
beta	13_83	Frontal_Inf_Tri_L: Temporal_Pole_Sup_L	0.0407297	0.00356671	0.477951
beta	64_68	SupraMarginal_R: Precuneus_R	-0.0492811	0.00375379	0.477951
beta	22_35	Olfactory_R: Cingulum_Post_L	0.0339348	0.00375944	0.477951
beta	57_64	Postcentral_L: SupraMarginal_R	-0.0497526	0.00379788	0.477951
beta	40_84	ParaHippocampal_R: Temporal_Pole_Sup_R	-0.0402988	0.00404118	0.477951
beta	68_86	Precuneus_R: Temporal_Mid_R	-0.0472878	0.00405799	0.477951
beta	57_86	Postcentral_L: Temporal_Mid_R	-0.0414755	0.00440284	0.477951
beta	45_67	Cuneus_L: Precuneus_L	-0.0533313	0.00468052	0.477951
beta	45_66	Cuneus_L: Angular_R	-0.0454274	0.00474982	0.477951
beta	51_53	Occipital_Mid_L: Occipital_Inf_L	-0.054258	0.00480136	0.477951
beta	50_68	Occipital_Sup_R: Precuneus_R	-0.0589661	0.00493145	0.477951
beta	24_37	Frontal_Sup_Medial_R: Hippocampus_L	0.0398262	0.00511746	0.477951
beta	65_67	Angular_L: Precuneus_L	-0.0498492	0.00535103	0.477951
beta	27_79	Rectus_L: Heschl_L	0.0370237	0.0054773	0.477951
beta	19_52	Supp_Motor_Area_L: Occipital_Mid_R	0.0372628	0.0055731	0.477951
beta	9_68	Frontal_Mid_Orb_L: Precuneus_R	0.0361914	0.00557374	0.477951
beta	27_50	Rectus_L: Occipital_Sup_R	0.0372804	0.00560753	0.477951
beta	30_59	Insula_R: Parietal_Sup_L	0.0363488	0.0057989	0.477951
beta	51_66	Occipital_Mid_L: Angular_R	-0.0478685	0.00591819	0.477951
beta	60_68	Parietal_Sup_R: Precuneus_R	-0.0584472	0.00598966	0.477951
beta	1_75	Precentral_L: Pallidum_L	-0.0378634	0.00610079	0.477951
beta	4_37	Frontal_Sup_R: Hippocampus_L	0.0327766	0.00613679	0.477951
beta	51_56	Occipital_Mid_L: Fusiform_R	-0.0490669	0.00617845	0.477951
beta	68_70	Precuneus_R: Paracentral_Lobule_R	-0.0511803	0.00630252	0.477951
beta	46_51	Cuneus_R: Occipital_Mid_L	-0.0598082	0.00635653	0.477951
beta	47_52	Lingual_L: Occipital_Mid_R	-0.0507686	0.00649668	0.477951
beta	50_69	Occipital_Sup_R: Paracentral_Lobule_L	-0.0424998	0.00652071	0.477951
beta	21_30	Olfactory_L: Insula_R	0.0345147	0.0066181	0.477951
beta	24_59	Frontal_Sup_Medial_R: Parietal_Sup_L	0.0330626	0.00664164	0.477951
beta	46_60	Cuneus_R: Parietal_Sup_R	-0.0472293	0.00672259	0.477951
beta	57_67	Postcentral_L: Precuneus_L	-0.0450867	0.00684247	0.477951
beta	50_59	Occipital_Sup_R: Parietal_Sup_L	-0.0515424	0.00712992	0.477951
beta	51_52	Occipital_Mid_L: Occipital_Mid_R	-0.0520016	0.0071347	0.477951
beta	29_52	Insula_L: Occipital_Mid_R	0.0348288	0.00716032	0.477951
beta	45_57	Cuneus_L: Postcentral_L	-0.0392335	0.00767658	0.483839
beta	65_68	Angular_L: Precuneus_R	-0.047914	0.00777589	0.483839
beta	37_76	Hippocampus_L: Pallidum_R	0.0346257	0.00813151	0.483839
beta	56_60	Fusiform_R: Parietal_Sup_R	-0.0437029	0.00813901	0.483839
beta	29_78	Insula_L: Thalamus_R	0.0323467	0.00839875	0.483839
beta	33_61	Cingulum_Mid_L: Parietal_Inf_L	-0.0444215	0.00849435	0.483839
beta	63_81	SupraMarginal_L: Temporal_Sup_L	-0.0438607	0.00865157	0.483839
beta	61_70	Parietal_Inf_L: Paracentral_Lobule_R	-0.0427989	0.00886514	0.483839
beta	19_49	Supp_Motor_Area_L: Occipital_Sup_L	0.0344686	0.00893456	0.483839
beta	61_69	Parietal_Inf_L: Paracentral_Lobule_L	-0.0491918	0.00901028	0.483839
beta	49_53	Occipital_Sup_L: Occipital_Inf_L	-0.0552471	0.0090256	0.483839
beta	29_51	Insula_L: Occipital_Mid_L	0.037429	0.00939411	0.483839
beta	23_27	Frontal_Sup_Medial_L: Rectus_L	0.0366581	0.00960176	0.483839
beta	57_62	Postcentral_L: Parietal_Inf_R	-0.0434995	0.00963099	0.483839
beta	37_42	Hippocampus_L: Amygdala_R	0.0338829	0.00963494	0.483839
beta	46_59	Cuneus_R: Parietal_Sup_L	-0.0407211	0.00967948	0.483839
beta	2_58	Precentral_R: Postcentral_R	-0.0523676	0.0099104	0.483839
beta	37_86	Hippocampus_L: Temporal_Mid_R	0.0359176	0.00992639	0.483839
low_g_one	26_80	Frontal_Med_Orb_R: Heschl_R	-0.0502954	0.000155441	0.512196
low_g_one	8_19	Frontal_Mid_R: Supp_Motor_Area_L	0.0463311	0.000385815	0.512196
low_g_one	46_60	Cuneus_R: Parietal_Sup_R	-0.0451989	0.000517385	0.512196
low_g_one	57_59	Postcentral_L: Parietal_Sup_L	-0.0486638	0.000765725	0.512196
low_g_one	57_58	Postcentral_L: Postcentral_R	-0.0470669	0.000917097	0.512196
low_g_one	13_78	Frontal_Inf_Tri_L: Thalamus_R	0.0420765	0.00123896	0.512196
low_g_one	6_53	Frontal_Sup_Orb_R: Occipital_Inf_L	-0.0414987	0.00145156	0.512196
low_g_one	51_78	Occipital_Mid_L: Thalamus_R	-0.0399788	0.00178225	0.512196
low_g_one	22_53	Olfactory_R: Occipital_Inf_L	-0.0413633	0.00180655	0.512196
low_g_one	37_69	Hippocampus_L: Paracentral_Lobule_L	-0.0390027	0.00184776	0.512196
low_g_one	29_40	Insula_L: ParaHippocampal_R	0.0412847	0.00186936	0.512196
low_g_one	13_21	Frontal_Inf_Tri_L: Olfactory_L	0.0433707	0.00190882	0.512196
low_g_one	23_75	Frontal_Sup_Medial_L: Pallidum_L	0.040556	0.00196065	0.512196
low_g_one	60_62	Parietal_Sup_R: Parietal_Inf_R	-0.0529732	0.00199691	0.512196
low_g_one	57_61	Postcentral_L: Parietal_Inf_L	-0.0554234	0.00219025	0.512196
low_g_one	12_71	Frontal_Inf_Oper_R: Caudate_L	-0.0377899	0.00278721	0.512196
low_g_one	7_19	Frontal_Mid_L: Supp_Motor_Area_L	0.0395477	0.00292488	0.512196
low_g_one	43_50	Calcarine_L: Occipital_Sup_R	-0.0389828	0.00313147	0.512196
low_g_one	60_68	Parietal_Sup_R: Precuneus_R	-0.038871	0.003363	0.512196
low_g_one	21_25	Olfactory_L: Frontal_Med_Orb_L	0.0374695	0.00350638	0.512196
low_g_one	47_90	Lingual_L: Temporal_Inf_R	-0.0378449	0.00350972	0.512196
low_g_one	51_52	Occipital_Mid_L: Occipital_Mid_R	-0.0369233	0.00361036	0.512196
low_g_one	65_85	Angular_L: Temporal_Mid_L	0.039217	0.00367755	0.512196
low_g_one	58_59	Postcentral_R: Parietal_Sup_L	-0.0391727	0.00368477	0.512196
low_g_one	46_47	Cuneus_R: Lingual_L	-0.0365973	0.00370077	0.512196
low_g_one	44_49	Calcarine_R: Occipital_Sup_L	-0.0379273	0.00376606	0.512196
low_g_one	6_65	Frontal_Sup_Orb_R: Angular_L	0.0355168	0.00407526	0.512196
low_g_one	19_55	Supp_Motor_Area_L: Fusiform_L	0.0365246	0.00409944	0.512196
low_g_one	20_61	Supp_Motor_Area_R: Parietal_Inf_L	0.038555	0.00412852	0.512196
low_g_one	57_60	Postcentral_L: Parietal_Sup_R	-0.0397168	0.00414495	0.512196
low_g_one	36_80	Cingulum_Post_R: Heschl_R	0.0375529	0.00418552	0.512196
low_g_one	6_26	Frontal_Sup_Orb_R: Frontal_Med_Orb_R	0.0389624	0.00422291	0.512196
low_g_one	45_67	Cuneus_L: Precuneus_L	-0.0380214	0.00434133	0.512196
low_g_one	26_39	Frontal_Med_Orb_R: ParaHippocampal_L	0.0353681	0.00436966	0.512196
low_g_one	3_16	Frontal_Sup_L: Frontal_Inf_Orb_R	0.0413069	0.00447612	0.512196
low_g_one	35_82	Cingulum_Post_L: Temporal_Sup_R	0.035352	0.00481533	0.528896
low_g_one	21_56	Olfactory_L: Fusiform_R	-0.0365103	0.00488618	0.528896
low_g_one	29_54	Insula_L: Occipital_Inf_R	0.0356425	0.00513882	0.533657
low_g_one	12_24	Frontal_Inf_Oper_R: Frontal_Sup_Medial_R	-0.0383162	0.00519666	0.533657
low_g_one	58_61	Postcentral_R: Parietal_Inf_L	-0.0377979	0.00569474	0.558061
low_g_one	60_61	Parietal_Sup_R: Parietal_Inf_L	-0.0423746	0.00571299	0.558061
low_g_one	4_87	Frontal_Sup_R: Temporal_Pole_Mid_L	0.0356888	0.00630968	0.601673
low_g_one	49_52	Occipital_Sup_L: Occipital_Mid_R	-0.0366273	0.00689258	0.641972
low_g_one	34_36	Cingulum_Mid_R: Cingulum_Post_R	-0.0335802	0.00723823	0.658844
low_g_one	17_58	Rolandic_Oper_L: Postcentral_R	-0.0330581	0.00754357	0.665566
low_g_one	9_53	Frontal_Mid_Orb_L: Occipital_Inf_L	0.0379789	0.00764445	0.665566
low_g_one	21_77	Olfactory_L: Thalamus_L	0.0363755	0.00830838	0.702048
low_g_one	13_25	Frontal_Inf_Tri_L: Frontal_Med_Orb_L	0.0395662	0.00841406	0.702048
low_g_one	57_82	Postcentral_L: Temporal_Sup_R	-0.0358268	0.00864901	0.706924
low_g_one	19_81	Supp_Motor_Area_L: Temporal_Sup_L	0.036534	0.00940451	0.718095
low_g_one	2_57	Precentral_R: Postcentral_L	-0.0353642	0.00944809	0.718095
low_g_one	34_46	Cingulum_Mid_R: Cuneus_R	-0.0338751	0.00948227	0.718095
low_g_one	9_74	Frontal_Mid_Orb_L: Putamen_R	0.0338717	0.00950288	0.718095
low_g_one	59_77	Parietal_Sup_L: Thalamus_L	0.0334067	0.00995209	0.719308
low_g_two	43_72	Calcarine_L: Caudate_R	0.0460343	0.00039746	0.550243
low_g_two	25_30	Frontal_Med_Orb_L: Insula_R	0.0450433	0.00041454	0.550243
low_g_two	48_86	Lingual_R: Temporal_Mid_R	0.0488116	0.00051448	0.550243
low_g_two	13_65	Frontal_Inf_Tri_L: Angular_L	0.0478846	0.00054956	0.550243
low_g_two	5_35	Frontal_Sup_Orb_L: Cingulum_Post_L	-0.0418536	0.00115315	0.729845
low_g_two	34_84	Cingulum_Mid_R: Temporal_Pole_Sup_R	0.0417554	0.00150452	0.729845
low_g_two	24_57	Frontal_Sup_Medial_R: Postcentral_L	-0.0413617	0.00165824	0.729845
low_g_two	32_77	Cingulum_Ant_R: Thalamus_L	0.0395252	0.00182844	0.729845
low_g_two	31_33	Cingulum_Ant_L: Cingulum_Mid_L	-0.0394466	0.00227488	0.729845
low_g_two	7_65	Frontal_Mid_L: Angular_L	0.0401889	0.00227626	0.729845
low_g_two	38_44	Hippocampus_R: Calcarine_R	-0.0381792	0.00232275	0.729845
low_g_two	80_90	Heschl_R: Temporal_Inf_R	-0.0397909	0.00239205	0.729845
low_g_two	1_26	Precentral_L: Frontal_Med_Orb_R	0.039421	0.00248562	0.729845
low_g_two	29_56	Insula_L: Fusiform_R	-0.0388606	0.00300812	0.729845
low_g_two	21_65	Olfactory_L: Angular_L	0.038533	0.0031372	0.729845
low_g_two	29_67	Insula_L: Precuneus_L	0.0358701	0.00343955	0.729845
low_g_two	1_6	Precentral_L: Frontal_Sup_Orb_R	-0.0367363	0.00375088	0.729845
low_g_two	21_86	Olfactory_L: Temporal_Mid_R	-0.039301	0.0040206	0.729845
low_g_two	82_85	Temporal_Sup_R: Temporal_Mid_L	0.0405536	0.00406276	0.729845
low_g_two	51_75	Occipital_Mid_L: Pallidum_L	0.0359626	0.00427341	0.729845
low_g_two	70_76	Paracentral_Lobule_R: Pallidum_R	-0.0342687	0.00438066	0.729845
low_g_two	46_56	Cuneus_R: Fusiform_R	0.0386494	0.00450847	0.729845
low_g_two	3_42	Frontal_Sup_L: Amygdala_R	0.0368679	0.00452349	0.729845
low_g_two	16_65	Frontal_Inf_Orb_R: Angular_L	0.037305	0.00462898	0.729845
low_g_two	34_89	Cingulum_Mid_R: Temporal_Inf_L	0.0358465	0.00462907	0.729845
low_g_two	37_62	Hippocampus_L: Parietal_Inf_R	0.0353512	0.00488665	0.729845
low_g_two	43_75	Calcarine_L: Pallidum_L	0.0360443	0.00496824	0.729845
low_g_two	13_77	Frontal_Inf_Tri_L: Thalamus_L	0.0365011	0.00511067	0.729845
low_g_two	70_77	Paracentral_Lobule_R: Thalamus_L	0.0339147	0.00530899	0.729845
low_g_two	36_49	Cingulum_Post_R: Occipital_Sup_L	-0.0363033	0.005467	0.729845
low_g_two	80_84	Heschl_R: Temporal_Pole_Sup_R	-0.0375527	0.00569735	0.730979
low_g_two	21_34	Olfactory_L: Cingulum_Mid_R	0.035192	0.00587656	0.730979
low_g_two	41_75	Amygdala_L: Pallidum_L	-0.0346811	0.00615911	0.730979
low_g_two	3_22	Frontal_Sup_L: Olfactory_R	0.0359116	0.00630856	0.730979
low_g_two	22_24	Olfactory_R: Frontal_Sup_Medial_R	0.034776	0.00645835	0.730979
low_g_two	51_82	Occipital_Mid_L: Temporal_Sup_R	-0.0355845	0.0065706	0.730979
low_g_two	40_63	ParaHippocampal_R: SupraMarginal_L	0.0362328	0.006961	0.739383
low_g_two	71_76	Caudate_L: Pallidum_R	0.0355032	0.00701537	0.739383
low_g_two	58_88	Postcentral_R: Temporal_Pole_Mid_R	-0.0353557	0.00725433	0.744963
low_g_two	31_68	Cingulum_Ant_L: Precuneus_R	-0.034855	0.00770319	0.771282
low_g_two	16_49	Frontal_Inf_Orb_R: Occipital_Sup_L	0.0320438	0.00810449	0.773952
low_g_two	47_56	Lingual_L: Fusiform_R	-0.0357648	0.0083772	0.773952
low_g_two	4_57	Frontal_Sup_R: Postcentral_L	-0.0343719	0.00844978	0.773952
low_g_two	61_82	Parietal_Inf_L: Temporal_Sup_R	-0.0343855	0.00860728	0.773952
low_g_two	19_76	Supp_Motor_Area_L: Pallidum_R	-0.0346763	0.00886048	0.773952
low_g_two	15_79	Frontal_Inf_Orb_L: Heschl_L	0.0348492	0.00907901	0.773952
low_g_two	47_63	Lingual_L: SupraMarginal_L	-0.0325578	0.00908258	0.773952
low_g_two	40_85	ParaHippocampal_R: Temporal_Mid_L	-0.0374661	0.00954401	0.796329
low_g_two	43_64	Calcarine_L: SupraMarginal_R	-0.034058	0.00977605	0.799042
high gamma	23_61	Frontal_Sup_Medial_L: Parietal_Inf_L	0.0552591	7.31925e-05	0.293136
high gamma	35_57	Cingulum_Post_L: Postcentral_L	-0.0449583	0.000369233	0.476784
high gamma	4_57	Frontal_Sup_R: Postcentral_L	-0.0476936	0.000460434	0.476784
high gamma	20_87	Supp_Motor_Area_R: Temporal_Pole_Mid_L	-0.0462154	0.000476189	0.476784
high gamma	24_37	Frontal_Sup_Medial_R: Hippocampus_L	-0.0474472	0.00120179	0.962634
high gamma	16_44	Frontal_Inf_Orb_R: Calcarine_R	0.0432329	0.00186189	0.999797
high gamma	31_59	Cingulum_Ant_L: Parietal_Sup_L	0.0458393	0.0018757	0.999797
high gamma	26_88	Frontal_Med_Orb_R: Temporal_Pole_Mid_R	0.04414	0.00302215	0.999797
high gamma	10_23	Frontal_Mid_Orb_R: Frontal_Sup_Medial_L	0.0445916	0.00316793	0.999797
high gamma	10_57	Frontal_Mid_Orb_R: Postcentral_L	-0.0395282	0.00361058	0.999797
high gamma	9_23	Frontal_Mid_Orb_L: Frontal_Sup_Medial_L	0.045711	0.0037504	0.999797
high gamma	24_25	Frontal_Sup_Medial_R: Frontal_Med_Orb_L	0.0454485	0.00413873	0.999797
high gamma	43_67	Calcarine_L: Precuneus_L	-0.0418547	0.00431227	0.999797
high gamma	11_47	Frontal_Inf_Oper_L: Lingual_L	-0.0424591	0.0045951	0.999797
high gamma	40_45	ParaHippocampal_R: Cuneus_L	0.0373221	0.0048375	0.999797
high gamma	31_37	Cingulum_Ant_L: Hippocampus_L	0.0430314	0.00496227	0.999797
high gamma	21_82	Olfactory_L: Temporal_Sup_R	-0.0417859	0.00525076	0.999797
high gamma	6_65	Frontal_Sup_Orb_R: Angular_L	0.0372554	0.00533208	0.999797
high gamma	46_84	Cuneus_R: Temporal_Pole_Sup_R	0.0384713	0.00539854	0.999797
high gamma	34_51	Cingulum_Mid_R: Occipital_Mid_L	-0.0366648	0.00616362	0.999797
high gamma	47_75	Lingual_L: Pallidum_L	-0.0402151	0.00662932	0.999797
high gamma	1_2	Precentral_L: Precentral_R	-0.036463	0.00672312	0.999797
high gamma	23_88	Frontal_Sup_Medial_L: Temporal_Pole_Mid_R	0.042115	0.00681148	0.999797
high gamma	54_65	Occipital_Inf_R: Angular_L	0.0371785	0.00785808	0.999797
high gamma	1_83	Precentral_L: Temporal_Pole_Sup_L	0.0404821	0.00869964	0.999797
high gamma	10_45	Frontal_Mid_Orb_R: Cuneus_L	0.0343615	0.00877455	0.999797

## Sheet: mTBI_vs_NTC
Raw (P.Value) and FDR corrected (adj.P.Val) p values for the mTBI vs NTC comparison. Only the features with a raw p-value < 0.01 are shown.
FC: fold change NTC: non-trauma control mTBI: mild traumatic brain injury
freq_name	edge_number	edge_name	logFC	P.Value	adj.P.Val
delta	10_36	Frontal_Mid_Orb_R: Cingulum_Post_R	-0.0441466	0.00117418	0.971986
delta	62_69	Parietal_Inf_R: Paracentral_Lobule_L	0.0432525	0.0015422	0.971986
delta	24_79	Frontal_Sup_Medial_R: Heschl_L	0.0409655	0.00225157	0.971986
delta	34_42	Cingulum_Mid_R: Amygdala_R	-0.0396535	0.00257403	0.971986
delta	27_73	Rectus_L: Putamen_L	-0.0399865	0.0033194	0.971986
delta	4_80	Frontal_Sup_R: Heschl_R	0.0404335	0.00371421	0.971986
delta	4_7	Frontal_Sup_R: Frontal_Mid_L	0.0386069	0.00388382	0.971986
delta	51_77	Occipital_Mid_L: Thalamus_L	-0.0386549	0.0039575	0.971986
delta	34_35	Cingulum_Mid_R: Cingulum_Post_L	-0.0386772	0.00447957	0.971986
delta	19_34	Supp_Motor_Area_L: Cingulum_Mid_R	-0.0386667	0.00465122	0.971986
delta	28_34	Rectus_R: Cingulum_Mid_R	-0.0390461	0.00485261	0.971986
delta	44_52	Calcarine_R: Occipital_Mid_R	-0.0381065	0.00508063	0.971986
delta	15_69	Frontal_Inf_Orb_L: Paracentral_Lobule_L	0.0378162	0.0053333	0.971986
delta	24_26	Frontal_Sup_Medial_R: Frontal_Med_Orb_R	0.0373874	0.00580386	0.971986
delta	75_85	Pallidum_L: Temporal_Mid_L	-0.0378322	0.00587083	0.971986
delta	24_33	Frontal_Sup_Medial_R: Cingulum_Mid_L	0.0386644	0.00606775	0.971986
delta	34_63	Cingulum_Mid_R: SupraMarginal_L	-0.0366754	0.00626596	0.971986
delta	7_13	Frontal_Mid_L: Frontal_Inf_Tri_L	0.0369322	0.00665711	0.971986
delta	24_32	Frontal_Sup_Medial_R: Cingulum_Ant_R	0.0362529	0.00774801	0.971986
delta	75_87	Pallidum_L: Temporal_Pole_Mid_L	-0.0357982	0.00786204	0.971986
delta	16_83	Frontal_Inf_Orb_R: Temporal_Pole_Sup_L	0.0350776	0.00867642	0.971986
delta	38_65	Hippocampus_R: Angular_L	-0.0365267	0.00886053	0.971986
delta	33_65	Cingulum_Mid_L: Angular_L	-0.036094	0.00892143	0.971986
delta	34_48	Cingulum_Mid_R: Lingual_R	-0.0360307	0.00937348	0.971986
delta	7_9	Frontal_Mid_L: Frontal_Mid_Orb_L	0.0358929	0.00954399	0.971986
delta	79_81	Heschl_L: Temporal_Sup_L	0.034508	0.00999705	0.971986
theta	40_66	ParaHippocampal_R: Angular_R	0.0504634	0.00031672	0.57674
theta	63_81	SupraMarginal_L: Temporal_Sup_L	-0.053647	0.00041638	0.57674
theta	14_80	Frontal_Inf_Tri_R: Heschl_R	-0.047965	0.00043201	0.57674
theta	13_67	Frontal_Inf_Tri_L: Precuneus_L	0.0466805	0.00075569	0.704078
theta	53_82	Occipital_Inf_L: Temporal_Sup_R	-0.0475686	0.00100077	0.704078
theta	52_55	Occipital_Mid_R: Fusiform_L	0.0467747	0.00134725	0.704078
theta	24_89	Frontal_Sup_Medial_R: Temporal_Inf_L	-0.0461247	0.00169868	0.704078
theta	17_56	Rolandic_Oper_L: Fusiform_R	0.0435967	0.00171892	0.704078
theta	13_56	Frontal_Inf_Tri_L: Fusiform_R	0.043088	0.00186381	0.704078
theta	5_81	Frontal_Sup_Orb_L: Temporal_Sup_L	-0.0423341	0.00188735	0.704078
theta	2_7	Precentral_R: Frontal_Mid_L	-0.042752	0.0019542	0.704078
theta	38_70	Hippocampus_R: Paracentral_Lobule_R	0.0418165	0.00242829	0.704078
theta	7_14	Frontal_Mid_L: Frontal_Inf_Tri_R	-0.0410723	0.00245842	0.704078
theta	54_84	Occipital_Inf_R: Temporal_Pole_Sup_R	0.0392608	0.0024612	0.704078
theta	1_27	Precentral_L: Rectus_L	-0.0405655	0.00284452	0.759487
theta	36_66	Cingulum_Post_R: Angular_R	-0.0369796	0.00329313	0.764752
theta	37_75	Hippocampus_L: Pallidum_L	0.041877	0.00346257	0.764752
theta	21_83	Olfactory_L: Temporal_Pole_Sup_L	-0.0405484	0.00355611	0.764752
theta	30_34	Insula_R: Cingulum_Mid_R	0.0395697	0.00368652	0.764752
theta	2_67	Precentral_R: Precuneus_L	-0.0413535	0.00381899	0.764752
theta	42_51	Amygdala_R: Occipital_Mid_L	0.0387086	0.00452342	0.831574
theta	45_50	Cuneus_L: Occipital_Sup_R	-0.0431665	0.00456795	0.831574
theta	67_85	Precuneus_L: Temporal_Mid_L	0.0406564	0.00503017	0.875906
theta	55_65	Fusiform_L: Angular_L	0.045349	0.00542179	0.902148
theta	25_56	Frontal_Med_Orb_L: Fusiform_R	0.0373537	0.00580469	0.902148
theta	19_43	Supp_Motor_Area_L: Calcarine_L	0.0396853	0.00616666	0.902148
theta	21_37	Olfactory_L: Hippocampus_L	0.0365419	0.00622813	0.902148
theta	24_74	Frontal_Sup_Medial_R: Putamen_R	0.0371571	0.00660446	0.902148
theta	13_23	Frontal_Inf_Tri_L: Frontal_Sup_Medial_L	-0.0385853	0.00668549	0.902148
theta	17_54	Rolandic_Oper_L: Occipital_Inf_R	0.0385108	0.00687033	0.902148
theta	25_80	Frontal_Med_Orb_L: Heschl_R	-0.0353864	0.00706317	0.902148
theta	15_51	Frontal_Inf_Orb_L: Occipital_Mid_L	0.0363804	0.00727475	0.902148
theta	45_57	Cuneus_L: Postcentral_L	0.0367503	0.00752709	0.902148
theta	7_81	Frontal_Mid_L: Temporal_Sup_L	-0.0347167	0.00765868	0.902148
theta	53_85	Occipital_Inf_L: Temporal_Mid_L	-0.0359298	0.00820843	0.918683
theta	2_73	Precentral_R: Putamen_L	-0.0343766	0.00846199	0.918683
theta	42_72	Amygdala_R: Caudate_R	-0.0344875	0.00867496	0.918683
theta	1_25	Precentral_L: Frontal_Med_Orb_L	-0.0363964	0.00911517	0.918683
theta	2_64	Precentral_R: SupraMarginal_R	-0.0389202	0.00921579	0.918683
theta	19_27	Supp_Motor_Area_L: Rectus_L	0.0344816	0.00975819	0.918683
alpha	18_82	Rolandic_Oper_R: Temporal_Sup_R	-0.0586422	0.000329758	0.650471
alpha	47_62	Lingual_L: Parietal_Inf_R	-0.0531471	0.000826568	0.650471
alpha	1_2	Precentral_L: Precentral_R	-0.0567363	0.000899185	0.650471
alpha	35_62	Cingulum_Post_L: Parietal_Inf_R	-0.0507794	0.000987092	0.650471
alpha	77_90	Thalamus_L: Temporal_Inf_R	-0.0463623	0.000994011	0.650471
alpha	36_40	Cingulum_Post_R: ParaHippocampal_R	0.0451507	0.0010517	0.650471
alpha	18_80	Rolandic_Oper_R: Heschl_R	-0.0504432	0.0011369	0.650471
alpha	18_65	Rolandic_Oper_R: Angular_L	-0.0475243	0.0014427	0.650769
alpha	64_68	SupraMarginal_R: Precuneus_R	-0.0595833	0.0015888	0.650769
alpha	47_73	Lingual_L: Putamen_L	-0.0467319	0.00162489	0.650769
alpha	15_43	Frontal_Inf_Orb_L: Calcarine_L	0.04415	0.00192872	0.679233
alpha	69_83	Paracentral_Lobule_L: Temporal_Pole_Sup_L	-0.0433441	0.00207505	0.679233
alpha	20_58	Supp_Motor_Area_R: Postcentral_R	-0.0559829	0.00220475	0.679233
alpha	62_68	Parietal_Inf_R: Precuneus_R	-0.0538662	0.00279786	0.795832
alpha	28_50	Rectus_R: Occipital_Sup_R	0.041117	0.00298064	0.795832
alpha	60_64	Parietal_Sup_R: SupraMarginal_R	-0.0547914	0.00363847	0.804099
alpha	68_78	Precuneus_R: Thalamus_R	-0.0436336	0.00371498	0.804099
alpha	8_89	Frontal_Mid_R: Temporal_Inf_L	0.0401071	0.00402831	0.804099
alpha	83_86	Temporal_Pole_Sup_L: Temporal_Mid_R	-0.0409558	0.00429709	0.804099
alpha	3_40	Frontal_Sup_L: ParaHippocampal_R	0.0422944	0.00431048	0.804099
alpha	62_67	Parietal_Inf_R: Precuneus_L	-0.0503952	0.00455367	0.804099
alpha	27_68	Rectus_L: Precuneus_R	0.0380582	0.00476144	0.804099
alpha	2_11	Precentral_R: Frontal_Inf_Oper_L	-0.0366358	0.00516818	0.804099
alpha	1_33	Precentral_L: Cingulum_Mid_L	-0.0421343	0.00544314	0.804099
alpha	18_68	Rolandic_Oper_R: Precuneus_R	-0.0401444	0.00579458	0.804099
alpha	7_54	Frontal_Mid_L: Occipital_Inf_R	0.0392958	0.00581616	0.804099
alpha	17_18	Rolandic_Oper_L: Rolandic_Oper_R	-0.041296	0.00609637	0.804099
alpha	18_66	Rolandic_Oper_R: Angular_R	-0.0417357	0.00616836	0.804099
alpha	39_54	ParaHippocampal_L: Occipital_Inf_R	0.0473604	0.00672002	0.804099
alpha	12_28	Frontal_Inf_Oper_R: Rectus_R	-0.0391311	0.00696577	0.804099
alpha	67_89	Precuneus_L: Temporal_Inf_L	0.0378031	0.00728993	0.804099
alpha	18_78	Rolandic_Oper_R: Thalamus_R	-0.0379286	0.00746977	0.804099
alpha	12_60	Frontal_Inf_Oper_R: Parietal_Sup_R	-0.0426474	0.007521	0.804099
alpha	45_55	Cuneus_L: Fusiform_L	0.0484242	0.00766152	0.804099
alpha	45_62	Cuneus_L: Parietal_Inf_R	-0.0483928	0.0077399	0.804099
alpha	26_88	Frontal_Med_Orb_R: Temporal_Pole_Mid_R	0.0405988	0.00775925	0.804099
alpha	40_43	ParaHippocampal_R: Calcarine_L	0.0429654	0.00835242	0.804099
alpha	54_63	Occipital_Inf_R: SupraMarginal_L	0.0419997	0.00842772	0.804099
alpha	2_7	Precentral_R: Frontal_Mid_L	-0.0386358	0.00843688	0.804099
alpha	42_62	Amygdala_R: Parietal_Inf_R	-0.0377091	0.00896377	0.804099
alpha	43_58	Calcarine_L: Postcentral_R	0.0374273	0.00942438	0.804099
beta	3_87	Frontal_Sup_L: Temporal_Pole_Mid_L	-0.0553405	0.000134979	0.52903
beta	48_63	Lingual_R: SupraMarginal_L	0.0488926	0.000510452	0.52903
beta	2_70	Precentral_R: Paracentral_Lobule_R	-0.0660901	0.000692122	0.52903
beta	5_40	Frontal_Sup_Orb_L: ParaHippocampal_R	0.04659	0.000768658	0.52903
beta	2_20	Precentral_R: Supp_Motor_Area_R	-0.0743058	0.000795295	0.52903
beta	14_24	Frontal_Inf_Tri_R: Frontal_Sup_Medial_R	-0.0499228	0.000840539	0.52903
beta	3_7	Frontal_Sup_L: Frontal_Mid_L	-0.0615054	0.00106375	0.52903
beta	62_67	Parietal_Inf_R: Precuneus_L	-0.0583886	0.0011074	0.52903
beta	4_14	Frontal_Sup_R: Frontal_Inf_Tri_R	-0.0519612	0.00136636	0.52903
beta	13_14	Frontal_Inf_Tri_L: Frontal_Inf_Tri_R	-0.0591376	0.00140415	0.52903
beta	30_40	Insula_R: ParaHippocampal_R	0.0406125	0.00151741	0.52903
beta	7_9	Frontal_Mid_L: Frontal_Mid_Orb_L	-0.0496622	0.00158511	0.52903
beta	2_14	Precentral_R: Frontal_Inf_Tri_R	-0.047716	0.00172255	0.530677
beta	3_4	Frontal_Sup_L: Frontal_Sup_R	-0.0575715	0.00192915	0.551876
beta	1_3	Precentral_L: Frontal_Sup_L	-0.0532619	0.00242809	0.573517
beta	49_73	Occipital_Sup_L: Putamen_L	0.0435565	0.00258607	0.573517
beta	70_84	Paracentral_Lobule_R: Temporal_Pole_Sup_R	-0.0427703	0.00272949	0.573517
beta	23_28	Frontal_Sup_Medial_L: Rectus_R	-0.0393879	0.00300301	0.573517
beta	2_65	Precentral_R: Angular_L	-0.0432602	0.00339706	0.573517
beta	40_82	ParaHippocampal_R: Temporal_Sup_R	0.0370927	0.0035228	0.573517
beta	79_84	Heschl_L: Temporal_Pole_Sup_R	0.0415198	0.00359841	0.573517
beta	9_43	Frontal_Mid_Orb_L: Calcarine_L	0.0420823	0.00363621	0.573517
beta	40_55	ParaHippocampal_R: Fusiform_L	0.0420614	0.00377621	0.573517
beta	42_43	Amygdala_R: Calcarine_L	0.0404271	0.00395317	0.573517
beta	32_88	Cingulum_Ant_R: Temporal_Pole_Mid_R	0.0375582	0.00398848	0.573517
beta	61_70	Parietal_Inf_L: Paracentral_Lobule_R	-0.0486694	0.00402971	0.573517
beta	64_82	SupraMarginal_R: Temporal_Sup_R	-0.051396	0.00408686	0.573517
beta	30_38	Insula_R: Hippocampus_R	0.0405059	0.004141	0.573517
beta	40_63	ParaHippocampal_R: SupraMarginal_L	0.0407471	0.00424604	0.573517
beta	2_69	Precentral_R: Paracentral_Lobule_L	-0.0599579	0.004296	0.573517
beta	61_76	Parietal_Inf_L: Pallidum_R	0.040493	0.00501104	0.595535
beta	38_50	Hippocampus_R: Occipital_Sup_R	0.0397214	0.00516583	0.595535
beta	4_7	Frontal_Sup_R: Frontal_Mid_L	-0.0467093	0.00522448	0.595535
beta	17_50	Rolandic_Oper_L: Occipital_Sup_R	0.0413869	0.00533371	0.595535
beta	39_56	ParaHippocampal_L: Fusiform_R	0.0426803	0.0053521	0.595535
beta	28_53	Rectus_R: Occipital_Inf_L	0.0392789	0.00560401	0.595535
beta	16_53	Frontal_Inf_Orb_R: Occipital_Inf_L	0.039376	0.00562836	0.595535
beta	1_15	Precentral_L: Frontal_Inf_Orb_L	-0.0453544	0.0056726	0.595535
beta	7_14	Frontal_Mid_L: Frontal_Inf_Tri_R	-0.0410532	0.00580612	0.595535
beta	50_73	Occipital_Sup_R: Putamen_L	0.0383777	0.00594792	0.595535
beta	12_14	Frontal_Inf_Oper_R: Frontal_Inf_Tri_R	-0.0501809	0.00633999	0.615682
beta	7_8	Frontal_Mid_L: Frontal_Mid_R	-0.0455324	0.00645659	0.615682
beta	48_81	Lingual_R: Temporal_Sup_L	0.0408016	0.0071307	0.64015
beta	19_87	Supp_Motor_Area_L: Temporal_Pole_Mid_L	-0.0380887	0.00723038	0.64015
beta	54_74	Occipital_Inf_R: Putamen_R	0.0349565	0.00730198	0.64015
beta	2_16	Precentral_R: Frontal_Inf_Orb_R	-0.03939	0.00735253	0.64015
beta	58_73	Postcentral_R: Putamen_L	0.0368304	0.00757372	0.645378
beta	59_68	Parietal_Sup_L: Precuneus_R	-0.0582635	0.00789104	0.646537
beta	27_68	Rectus_L: Precuneus_R	0.0333561	0.00803411	0.646537
beta	67_69	Precuneus_L: Paracentral_Lobule_L	-0.0494683	0.0082659	0.646537
beta	54_87	Occipital_Inf_R: Temporal_Pole_Mid_L	0.0339338	0.00860661	0.646537
beta	40_52	ParaHippocampal_R: Occipital_Mid_R	0.0418847	0.008663	0.646537
beta	38_88	Hippocampus_R: Temporal_Pole_Mid_R	0.0352381	0.00866394	0.646537
beta	2_4	Precentral_R: Frontal_Sup_R	-0.0452836	0.00871736	0.646537
beta	40_71	ParaHippocampal_R: Caudate_L	0.035722	0.00892775	0.650102
beta	31_55	Cingulum_Ant_L: Fusiform_L	0.0326911	0.00913212	0.65311
beta	52_60	Occipital_Mid_R: Parietal_Sup_R	-0.0510178	0.00944557	0.663675
beta	19_20	Supp_Motor_Area_L: Supp_Motor_Area_R	-0.0507695	0.00966579	0.667439
beta	71_80	Caudate_L: Heschl_R	0.0339446	0.00984995	0.667629
low_g_one	30_45	Insula_R: Cuneus_L	0.0551902	2.28769e-05	0.091622
low_g_one	18_52	Rolandic_Oper_R: Occipital_Mid_R	0.0552065	0.00014062	0.281592
low_g_one	26_63	Frontal_Med_Orb_R: SupraMarginal_L	-0.0456612	0.000224752	0.292444
low_g_one	50_83	Occipital_Sup_R: Temporal_Pole_Sup_L	0.047941	0.000292079	0.292444
low_g_one	2_57	Precentral_R: Postcentral_L	-0.0490681	0.00046773	0.374652
low_g_one	21_39	Olfactory_L: ParaHippocampal_L	-0.0473873	0.000892473	0.553975
low_g_one	20_28	Supp_Motor_Area_R: Rectus_R	0.0414395	0.00106028	0.553975
low_g_one	43_78	Calcarine_L: Thalamus_R	0.0418238	0.00110657	0.553975
low_g_one	4_25	Frontal_Sup_R: Frontal_Med_Orb_L	-0.0397292	0.00204433	0.764199
low_g_one	29_74	Insula_L: Putamen_R	-0.0395537	0.00221918	0.764199
low_g_one	58_64	Postcentral_R: SupraMarginal_R	-0.0460386	0.00273168	0.764199
low_g_one	39_68	ParaHippocampal_L: Precuneus_R	0.0385492	0.00294495	0.764199
low_g_one	54_81	Occipital_Inf_R: Temporal_Sup_L	0.0392489	0.00319204	0.764199
low_g_one	1_16	Precentral_L: Frontal_Inf_Orb_R	-0.0396948	0.00338226	0.764199
low_g_one	24_70	Frontal_Sup_Medial_R: Paracentral_Lobule_R	-0.0372793	0.00348458	0.764199
low_g_one	6_57	Frontal_Sup_Orb_R: Postcentral_L	0.039169	0.00350257	0.764199
low_g_one	8_26	Frontal_Mid_R: Frontal_Med_Orb_R	-0.0424293	0.0035745	0.764199
low_g_one	21_29	Olfactory_L: Insula_L	0.0394755	0.00370854	0.764199
low_g_one	71_73	Caudate_L: Putamen_L	-0.0361943	0.00393849	0.764199
low_g_one	47_65	Lingual_L: Angular_L	0.0384376	0.00424356	0.764199
low_g_one	1_19	Precentral_L: Supp_Motor_Area_L	-0.0421913	0.00443776	0.764199
low_g_one	38_48	Hippocampus_R: Lingual_R	-0.0401386	0.00445264	0.764199
low_g_one	9_84	Frontal_Mid_Orb_L: Temporal_Pole_Sup_R	-0.0379309	0.00450473	0.764199
low_g_one	53_72	Occipital_Inf_L: Caudate_R	-0.0365808	0.00470925	0.764199
low_g_one	2_14	Precentral_R: Frontal_Inf_Tri_R	-0.0409193	0.00477028	0.764199
low_g_one	27_37	Rectus_L: Hippocampus_L	0.0372691	0.00539241	0.80733
low_g_one	8_57	Frontal_Mid_R: Postcentral_L	-0.0369407	0.00557921	0.80733
low_g_one	76_86	Pallidum_R: Temporal_Mid_R	0.0376737	0.00564425	0.80733
low_g_one	59_80	Parietal_Sup_L: Heschl_R	0.0380024	0.0063511	0.854506
low_g_one	10_43	Frontal_Mid_Orb_R: Calcarine_L	0.0384785	0.00658696	0.854506
low_g_one	2_19	Precentral_R: Supp_Motor_Area_L	-0.0403367	0.00666182	0.854506
low_g_one	2_33	Precentral_R: Cingulum_Mid_L	-0.0379081	0.00689286	0.854506
low_g_one	11_20	Frontal_Inf_Oper_L: Supp_Motor_Area_R	-0.0361345	0.00704087	0.854506
low_g_one	38_84	Hippocampus_R: Temporal_Pole_Sup_R	0.0362291	0.00735714	0.864757
low_g_one	46_48	Cuneus_R: Lingual_R	0.034455	0.00757553	0.864757
low_g_one	16_27	Frontal_Inf_Orb_R: Rectus_L	-0.0356952	0.0077731	0.864757
low_g_one	10_23	Frontal_Mid_Orb_R: Frontal_Sup_Medial_L	-0.0360279	0.00835281	0.89018
low_g_one	1_57	Precentral_L: Postcentral_L	-0.0415924	0.00850895	0.89018
low_g_one	13_34	Frontal_Inf_Tri_L: Cingulum_Mid_R	0.0341281	0.00961098	0.89018
low_g_one	8_18	Frontal_Mid_R: Rolandic_Oper_R	-0.0357719	0.00974725	0.89018
low_g_two	54_85	Occipital_Inf_R: Temporal_Mid_L	0.0483543	0.00079174	0.754113
low_g_two	12_55	Frontal_Inf_Oper_R: Fusiform_L	-0.0459326	0.00080583	0.754113
low_g_two	7_87	Frontal_Mid_L: Temporal_Pole_Mid_L	-0.0466708	0.00112349	0.754113
low_g_two	56_85	Fusiform_R: Temporal_Mid_L	0.0439741	0.00117251	0.754113
low_g_two	58_87	Postcentral_R: Temporal_Pole_Mid_L	-0.0432187	0.00125659	0.754113
low_g_two	2_38	Precentral_R: Hippocampus_R	-0.0398561	0.00148658	0.754113
low_g_two	14_17	Frontal_Inf_Tri_R: Rolandic_Oper_L	-0.0437749	0.00160569	0.754113
low_g_two	15_69	Frontal_Inf_Orb_L: Paracentral_Lobule_L	0.0401534	0.00191452	0.754113
low_g_two	4_16	Frontal_Sup_R: Frontal_Inf_Orb_R	-0.0420366	0.00213644	0.754113
low_g_two	15_70	Frontal_Inf_Orb_L: Paracentral_Lobule_R	-0.0403857	0.00217323	0.754113
low_g_two	61_77	Parietal_Inf_L: Thalamus_L	-0.0410788	0.0022009	0.754113
low_g_two	27_52	Rectus_L: Occipital_Mid_R	0.0381971	0.00245286	0.754113
low_g_two	58_82	Postcentral_R: Temporal_Sup_R	-0.0400406	0.00257207	0.754113
low_g_two	6_75	Frontal_Sup_Orb_R: Pallidum_L	-0.0401147	0.00271518	0.754113
low_g_two	1_82	Precentral_L: Temporal_Sup_R	-0.0420139	0.00282439	0.754113
low_g_two	54_56	Occipital_Inf_R: Fusiform_R	0.0436378	0.0036776	0.920548
low_g_two	4_84	Frontal_Sup_R: Temporal_Pole_Sup_R	-0.0366182	0.0050764	0.948758
low_g_two	45_73	Cuneus_L: Putamen_L	0.0369198	0.00535579	0.948758
low_g_two	30_41	Insula_R: Amygdala_L	0.0367046	0.00541026	0.948758
low_g_two	3_50	Frontal_Sup_L: Occipital_Sup_R	0.0359054	0.0054216	0.948758
low_g_two	11_58	Frontal_Inf_Oper_L: Postcentral_R	-0.0357409	0.00551837	0.948758
low_g_two	16_62	Frontal_Inf_Orb_R: Parietal_Inf_R	-0.0370784	0.00567391	0.948758
low_g_two	35_90	Cingulum_Post_L: Temporal_Inf_R	-0.0353404	0.0058835	0.948758
low_g_two	20_38	Supp_Motor_Area_R: Hippocampus_R	-0.0339599	0.00607445	0.948758
low_g_two	44_65	Calcarine_R: Angular_L	0.0364078	0.00652983	0.948758
low_g_two	3_32	Frontal_Sup_L: Cingulum_Ant_R	-0.0406143	0.00654074	0.948758
low_g_two	29_66	Insula_L: Angular_R	-0.0370201	0.00670593	0.948758
low_g_two	18_48	Rolandic_Oper_R: Lingual_R	0.0354361	0.0069548	0.948758
low_g_two	19_54	Supp_Motor_Area_L: Occipital_Inf_R	-0.0341439	0.00700865	0.948758
low_g_two	83_90	Temporal_Pole_Sup_L: Temporal_Inf_R	0.0389752	0.0071068	0.948758
low_g_two	24_25	Frontal_Sup_Medial_R: Frontal_Med_Orb_L	-0.0368792	0.00753876	0.973959
low_g_two	42_82	Amygdala_R: Temporal_Sup_R	-0.0363063	0.00826919	0.986358
low_g_two	32_83	Cingulum_Ant_R: Temporal_Pole_Sup_L	0.0354897	0.00834161	0.986358
low_g_two	19_20	Supp_Motor_Area_L: Supp_Motor_Area_R	-0.0356013	0.00855095	0.986358
low_g_two	63_65	SupraMarginal_L: Angular_L	-0.0370147	0.00861985	0.986358
low_g_two	31_46	Cingulum_Ant_L: Cuneus_R	-0.0353294	0.00907097	0.989758
low_g_two	26_88	Frontal_Med_Orb_R: Temporal_Pole_Mid_R	0.0339913	0.00914383	0.989758
low_g_two	27_86	Rectus_L: Temporal_Mid_R	0.0340248	0.00959926	0.998234
high gamma	41_51	Amygdala_L: Occipital_Mid_L	0.0589097	8.52284e-05	0.34134
high gamma	3_51	Frontal_Sup_L: Occipital_Mid_L	0.0493688	0.000843991	0.87622
high gamma	57_67	Postcentral_L: Precuneus_L	0.0465737	0.000897565	0.87622
high gamma	17_77	Rolandic_Oper_L: Thalamus_L	-0.0530413	0.00111198	0.87622
high gamma	30_66	Insula_R: Angular_R	-0.0553461	0.0012431	0.87622
high gamma	35_60	Cingulum_Post_L: Parietal_Sup_R	-0.0476136	0.00182933	0.87622
high gamma	17_67	Rolandic_Oper_L: Precuneus_L	0.0486139	0.00187422	0.87622
high gamma	27_83	Rectus_L: Temporal_Pole_Sup_L	0.048758	0.00192737	0.87622
high gamma	27_85	Rectus_L: Temporal_Mid_L	0.0480078	0.00196903	0.87622
high gamma	36_62	Cingulum_Post_R: Parietal_Inf_R	0.0407024	0.00232071	0.917181
high gamma	43_71	Calcarine_L: Caudate_L	0.0445285	0.0025191	0.917181
high gamma	60_65	Parietal_Sup_R: Angular_L	0.0430212	0.00346792	0.996085
high gamma	38_69	Hippocampus_R: Paracentral_Lobule_L	0.0416753	0.00397825	0.996085
high gamma	32_80	Cingulum_Ant_R: Heschl_R	-0.039907	0.00412184	0.996085
high gamma	61_69	Parietal_Inf_L: Paracentral_Lobule_L	-0.041406	0.0047177	0.996085
high gamma	7_84	Frontal_Mid_L: Temporal_Pole_Sup_R	-0.0456769	0.00483306	0.996085
high gamma	22_66	Olfactory_R: Angular_R	-0.0399599	0.00484454	0.996085
high gamma	54_57	Occipital_Inf_R: Postcentral_L	0.0461789	0.00516099	0.996085
high gamma	2_61	Precentral_R: Parietal_Inf_L	-0.0377721	0.0052051	0.996085
high gamma	1_73	Precentral_L: Putamen_L	-0.0394935	0.00643317	0.996085
high gamma	35_81	Cingulum_Post_L: Temporal_Sup_L	-0.0407472	0.00667226	0.996085
high gamma	5_26	Frontal_Sup_Orb_L: Frontal_Med_Orb_R	-0.0425936	0.00699559	0.996085
high gamma	16_69	Frontal_Inf_Orb_R: Paracentral_Lobule_L	0.0367747	0.00741103	0.996085
high gamma	30_80	Insula_R: Heschl_R	-0.0421593	0.0075109	0.996085
high gamma	33_83	Cingulum_Mid_L: Temporal_Pole_Sup_L	-0.0374412	0.00785833	0.996085
high gamma	48_70	Lingual_R: Paracentral_Lobule_R	0.0379366	0.00797111	0.996085
high gamma	34_65	Cingulum_Mid_R: Angular_L	0.039054	0.00799895	0.996085
high gamma	14_58	Frontal_Inf_Tri_R: Postcentral_R	-0.043807	0.00893219	0.996085

## Sheet: TC_vs_NTC
Raw (P.Value) and FDR corrected (adj.P.Val) p values for the TC vs NTC comparison. Only the features with a raw p-value < 0.01 are shown.
FC: fold change TC: trauma-exposed control NTC: non-trauma control
freq_name	edge_number	edge_name	logFC	P.Value	adj.P.Val
delta	24_40	Frontal_Sup_Medial_R: ParaHippocampal_R	-0.0516	0.000268703	0.529038
delta	38_80	Hippocampus_R: Heschl_R	-0.0465413	0.000959969	0.529038
delta	25_49	Frontal_Med_Orb_L: Occipital_Sup_L	0.0456717	0.00101797	0.529038
delta	24_36	Frontal_Sup_Medial_R: Cingulum_Post_R	-0.0442112	0.00118418	0.529038
delta	9_48	Frontal_Mid_Orb_L: Lingual_R	-0.0446002	0.00126754	0.529038
delta	25_57	Frontal_Med_Orb_L: Postcentral_L	0.0448905	0.00130417	0.529038
delta	62_69	Parietal_Inf_R: Paracentral_Lobule_L	-0.0443991	0.0014815	0.529038
delta	40_80	ParaHippocampal_R: Heschl_R	-0.0443091	0.00151174	0.529038
delta	8_17	Frontal_Mid_R: Rolandic_Oper_L	-0.0438461	0.00166855	0.529038
delta	70_74	Paracentral_Lobule_R: Putamen_R	0.044098	0.00170025	0.529038
delta	15_24	Frontal_Inf_Orb_L: Frontal_Sup_Medial_R	-0.0440871	0.00172081	0.529038
delta	7_11	Frontal_Mid_L: Frontal_Inf_Oper_L	-0.0435913	0.00190357	0.529038
delta	29_61	Insula_L: Parietal_Inf_L	0.0426053	0.00200217	0.529038
delta	1_52	Precentral_L: Occipital_Mid_R	0.0416716	0.00217654	0.529038
delta	9_24	Frontal_Mid_Orb_L: Frontal_Sup_Medial_R	-0.0430305	0.00224411	0.529038
delta	30_34	Insula_R: Cingulum_Mid_R	0.0423625	0.00230974	0.529038
delta	4_66	Frontal_Sup_R: Angular_R	-0.0422174	0.00239538	0.529038
delta	2_11	Precentral_R: Frontal_Inf_Oper_L	-0.0415001	0.00243221	0.529038
delta	63_85	SupraMarginal_L: Temporal_Mid_L	-0.0439179	0.00250979	0.529038
delta	4_8	Frontal_Sup_R: Frontal_Mid_R	-0.0411958	0.00288011	0.562285
delta	55_59	Fusiform_L: Parietal_Sup_L	0.0426228	0.00294831	0.562285
delta	1_54	Precentral_L: Occipital_Inf_R	0.0392694	0.00344816	0.626321
delta	15_82	Frontal_Inf_Orb_L: Temporal_Sup_R	-0.0407497	0.00359685	0.626321
delta	2_66	Precentral_R: Angular_R	-0.0392352	0.00400538	0.668398
delta	17_82	Rolandic_Oper_L: Temporal_Sup_R	-0.0388648	0.00449015	0.688758
delta	34_67	Cingulum_Mid_R: Precuneus_L	0.0406096	0.00451132	0.688758
delta	62_64	Parietal_Inf_R: SupraMarginal_R	0.0385741	0.00464331	0.688758
delta	57_73	Postcentral_L: Putamen_L	0.0400377	0.00498126	0.698522
delta	3_83	Frontal_Sup_L: Temporal_Pole_Sup_L	-0.0381788	0.00505796	0.698522
delta	52_87	Occipital_Mid_R: Temporal_Pole_Mid_L	0.0378717	0.00631417	0.818451
delta	74_90	Putamen_R: Temporal_Inf_R	-0.037775	0.00633508	0.818451
delta	65_73	Angular_L: Putamen_L	0.0369901	0.00739529	0.892294
delta	64_90	SupraMarginal_R: Temporal_Inf_R	-0.0362621	0.00759882	0.892294
delta	53_84	Occipital_Inf_L: Temporal_Pole_Sup_R	-0.036114	0.00792799	0.892294
delta	59_65	Parietal_Sup_L: Angular_L	0.0376025	0.00793025	0.892294
delta	10_47	Frontal_Mid_Orb_R: Lingual_L	0.0356426	0.00853744	0.892294
delta	11_56	Frontal_Inf_Oper_L: Fusiform_R	-0.0366046	0.008999	0.892294
delta	10_40	Frontal_Mid_Orb_R: ParaHippocampal_R	-0.0365462	0.00913993	0.892294
delta	24_79	Frontal_Sup_Medial_R: Heschl_L	-0.0355755	0.00936307	0.892294
delta	9_53	Frontal_Mid_Orb_L: Occipital_Inf_L	-0.0355851	0.00948932	0.892294
delta	60_71	Parietal_Sup_R: Caudate_L	0.0359021	0.00969612	0.892294
delta	7_74	Frontal_Mid_L: Putamen_R	0.0373546	0.00984251	0.892294
delta	24_75	Frontal_Sup_Medial_R: Pallidum_L	-0.0354177	0.00994958	0.892294
theta	13_67	Frontal_Inf_Tri_L: Precuneus_L	0.0494188	0.000301849	0.766734
theta	12_30	Frontal_Inf_Oper_R: Insula_R	-0.0468629	0.000382888	0.766734
theta	63_85	SupraMarginal_L: Temporal_Mid_L	-0.0561496	0.000625658	0.782259
theta	37_52	Hippocampus_L: Occipital_Mid_R	0.0451378	0.000833884	0.782259
theta	42_78	Amygdala_R: Thalamus_R	0.0410936	0.0011499	0.782259
theta	10_31	Frontal_Mid_Orb_R: Cingulum_Ant_L	0.0427659	0.00117192	0.782259
theta	8_89	Frontal_Mid_R: Temporal_Inf_L	0.0423875	0.00158422	0.906401
theta	21_41	Olfactory_L: Amygdala_L	-0.0421381	0.00204759	0.962746
theta	61_83	Parietal_Inf_L: Temporal_Pole_Sup_L	0.040628	0.00245124	0.962746
theta	57_89	Postcentral_L: Temporal_Inf_L	0.0394472	0.00292816	0.962746
theta	36_56	Cingulum_Post_R: Fusiform_R	-0.0403619	0.00298962	0.962746
theta	29_31	Insula_L: Cingulum_Ant_L	0.0375925	0.00315071	0.962746
theta	62_73	Parietal_Inf_R: Putamen_L	-0.0388296	0.00399346	0.962746
theta	18_37	Rolandic_Oper_R: Hippocampus_L	0.0378011	0.00416749	0.962746
theta	20_88	Supp_Motor_Area_R: Temporal_Pole_Mid_R	0.0376946	0.00420955	0.962746
theta	41_46	Amygdala_L: Cuneus_R	-0.0373219	0.00473064	0.962746
theta	12_34	Frontal_Inf_Oper_R: Cingulum_Mid_R	-0.036509	0.00510273	0.962746
theta	3_21	Frontal_Sup_L: Olfactory_L	-0.0358801	0.0056274	0.962746
theta	43_74	Calcarine_L: Putamen_R	-0.0365142	0.00631682	0.962746
theta	3_17	Frontal_Sup_L: Rolandic_Oper_L	-0.0380548	0.00648694	0.962746
theta	50_88	Occipital_Sup_R: Temporal_Pole_Mid_R	0.0369441	0.00666639	0.962746
theta	8_42	Frontal_Mid_R: Amygdala_R	-0.0363591	0.00686692	0.962746
theta	25_75	Frontal_Med_Orb_L: Pallidum_L	0.0365152	0.00702784	0.962746
theta	16_21	Frontal_Inf_Orb_R: Olfactory_L	-0.0353169	0.00756565	0.962746
theta	68_82	Precuneus_R: Temporal_Sup_R	-0.0375618	0.00793199	0.962746
theta	42_72	Amygdala_R: Caudate_R	-0.0342788	0.00807268	0.962746
theta	34_53	Cingulum_Mid_R: Occipital_Inf_L	0.0344511	0.00809013	0.962746
theta	28_78	Rectus_R: Thalamus_R	0.0353604	0.0082287	0.962746
theta	14_69	Frontal_Inf_Tri_R: Paracentral_Lobule_L	-0.0354438	0.00875269	0.962746
theta	17_46	Rolandic_Oper_L: Cuneus_R	0.0357552	0.00888064	0.962746
theta	9_70	Frontal_Mid_Orb_L: Paracentral_Lobule_R	-0.034759	0.00900113	0.962746
theta	1_56	Precentral_L: Fusiform_R	0.0347908	0.00904703	0.962746
theta	40_67	ParaHippocampal_R: Precuneus_L	0.0331578	0.0091515	0.962746
theta	37_51	Hippocampus_L: Occipital_Mid_L	0.035308	0.00920967	0.962746
theta	12_24	Frontal_Inf_Oper_R: Frontal_Sup_Medial_R	-0.0342572	0.00928359	0.962746
theta	26_84	Frontal_Med_Orb_R: Temporal_Pole_Sup_R	-0.0375714	0.00990307	0.962746
alpha	38_54	Hippocampus_R: Occipital_Inf_R	0.056462	0.00035866	0.729549
alpha	3_18	Frontal_Sup_L: Rolandic_Oper_R	-0.0482218	0.00040439	0.729549
alpha	1_30	Precentral_L: Insula_R	-0.0460598	0.00079903	0.729549
alpha	8_56	Frontal_Mid_R: Fusiform_R	0.0464349	0.00084419	0.729549
alpha	12_79	Frontal_Inf_Oper_R: Heschl_L	-0.0444048	0.00091843	0.729549
alpha	60_78	Parietal_Sup_R: Thalamus_R	-0.047086	0.00113322	0.729549
alpha	64_74	SupraMarginal_R: Putamen_R	-0.0410227	0.00131246	0.729549
alpha	38_90	Hippocampus_R: Temporal_Inf_R	0.0504005	0.00168385	0.729549
alpha	38_86	Hippocampus_R: Temporal_Mid_R	0.0520021	0.00192037	0.729549
alpha	3_64	Frontal_Sup_L: SupraMarginal_R	-0.0475188	0.0021167	0.729549
alpha	68_78	Precuneus_R: Thalamus_R	-0.0454061	0.00216372	0.729549
alpha	40_43	ParaHippocampal_R: Calcarine_L	0.0492759	0.00218591	0.729549
alpha	35_60	Cingulum_Post_L: Parietal_Sup_R	-0.048664	0.00293311	0.831874
alpha	19_34	Supp_Motor_Area_L: Cingulum_Mid_R	-0.0417436	0.00310789	0.831874
alpha	51_55	Occipital_Mid_L: Fusiform_L	0.05841	0.00315936	0.831874
alpha	38_52	Hippocampus_R: Occipital_Mid_R	0.0513286	0.00368973	0.831874
alpha	53_55	Occipital_Inf_L: Fusiform_L	0.0580776	0.00417267	0.831874
alpha	8_78	Frontal_Mid_R: Thalamus_R	0.0387343	0.00460644	0.831874
alpha	35_80	Cingulum_Post_L: Heschl_R	-0.0329872	0.00479381	0.831874
alpha	39_42	ParaHippocampal_L: Amygdala_R	0.0333348	0.00518842	0.831874
alpha	43_49	Calcarine_L: Occipital_Sup_L	0.0617727	0.00520429	0.831874
alpha	51_75	Occipital_Mid_L: Pallidum_L	0.0373023	0.00607013	0.831874
alpha	29_53	Insula_L: Occipital_Inf_L	0.0372978	0.00658376	0.831874
alpha	61_76	Parietal_Inf_L: Pallidum_R	-0.0413798	0.00672487	0.831874
alpha	46_81	Cuneus_R: Temporal_Sup_L	0.037929	0.00676466	0.831874
alpha	45_47	Cuneus_L: Lingual_L	0.0574725	0.00709844	0.831874
alpha	43_53	Calcarine_L: Occipital_Inf_L	0.0503642	0.00721323	0.831874
alpha	67_89	Precuneus_L: Temporal_Inf_L	0.0369563	0.00758388	0.831874
alpha	51_73	Occipital_Mid_L: Putamen_L	0.0349426	0.00775474	0.831874
alpha	17_81	Rolandic_Oper_L: Temporal_Sup_L	-0.0497143	0.00792745	0.831874
alpha	48_88	Lingual_R: Temporal_Pole_Mid_R	0.0389398	0.00807687	0.831874
alpha	16_78	Frontal_Inf_Orb_R: Thalamus_R	-0.0361439	0.00821459	0.831874
alpha	11_26	Frontal_Inf_Oper_L: Frontal_Med_Orb_R	-0.0342611	0.00870976	0.831874
alpha	38_66	Hippocampus_R: Angular_R	0.0451761	0.00914944	0.831874
alpha	56_75	Fusiform_R: Pallidum_L	0.0334616	0.0091756	0.831874
alpha	11_45	Frontal_Inf_Oper_L: Cuneus_L	0.0357115	0.00922706	0.831874
alpha	13_67	Frontal_Inf_Tri_L: Precuneus_L	0.0330632	0.0092909	0.831874
alpha	2_44	Precentral_R: Calcarine_R	0.0350899	0.00929414	0.831874
alpha	38_65	Hippocampus_R: Angular_L	0.0410071	0.00945972	0.831874
alpha	16_64	Frontal_Inf_Orb_R: SupraMarginal_R	-0.0360331	0.00991886	0.831874
alpha	29_77	Insula_L: Thalamus_L	-0.0337766	0.00998311	0.831874
beta	43_87	Calcarine_L: Temporal_Pole_Mid_L	0.0485467	0.000915169	0.997627
beta	11_26	Frontal_Inf_Oper_L: Frontal_Med_Orb_R	-0.0444562	0.00106519	0.997627
beta	43_47	Calcarine_L: Lingual_L	0.0602277	0.00160565	0.997627
beta	26_32	Frontal_Med_Orb_R: Cingulum_Ant_R	-0.0415952	0.00173515	0.997627
beta	48_63	Lingual_R: SupraMarginal_L	0.042935	0.00180712	0.997627
beta	75_83	Pallidum_L: Temporal_Pole_Sup_L	-0.0419204	0.00283344	0.997627
beta	33_45	Cingulum_Mid_L: Cuneus_L	0.0381301	0.00330214	0.997627
beta	44_47	Calcarine_R: Lingual_L	0.0590826	0.00348167	0.997627
beta	40_84	ParaHippocampal_R: Temporal_Pole_Sup_R	0.0415192	0.00350435	0.997627
beta	55_90	Fusiform_L: Temporal_Inf_R	0.0420808	0.00378885	0.997627
beta	44_63	Calcarine_R: SupraMarginal_L	0.0396232	0.00441963	0.997627
beta	48_90	Lingual_R: Temporal_Inf_R	0.0418006	0.00465825	0.997627
beta	58_81	Postcentral_R: Temporal_Sup_L	-0.0417117	0.00488275	0.997627
beta	39_44	ParaHippocampal_L: Calcarine_R	0.037498	0.00533463	0.997627
beta	22_64	Olfactory_R: SupraMarginal_R	-0.0367427	0.00547478	0.997627
beta	6_76	Frontal_Sup_Orb_R: Pallidum_R	0.0345667	0.00658363	0.997627
beta	24_37	Frontal_Sup_Medial_R: Hippocampus_L	-0.0390188	0.0067782	0.997627
beta	38_86	Hippocampus_R: Temporal_Mid_R	0.0388658	0.00692654	0.997627
beta	40_82	ParaHippocampal_R: Temporal_Sup_R	0.0333285	0.00745985	0.997627
beta	30_59	Insula_R: Parietal_Sup_L	-0.0354505	0.00789715	0.997627
beta	13_83	Frontal_Inf_Tri_L: Temporal_Pole_Sup_L	-0.0374054	0.0081239	0.997627
beta	11_73	Frontal_Inf_Oper_L: Putamen_L	0.037232	0.00819545	0.997627
beta	73_81	Putamen_L: Temporal_Sup_L	0.0367512	0.00819678	0.997627
beta	7_21	Frontal_Mid_L: Olfactory_L	-0.0363157	0.00821002	0.997627
beta	14_48	Frontal_Inf_Tri_R: Lingual_R	0.0330163	0.00821645	0.997627
beta	44_56	Calcarine_R: Fusiform_R	0.0419666	0.00824882	0.997627
beta	40_87	ParaHippocampal_R: Temporal_Pole_Mid_L	0.0316532	0.0083775	0.997627
beta	47_87	Lingual_L: Temporal_Pole_Mid_L	0.0369054	0.00958207	0.997627
beta	13_14	Frontal_Inf_Tri_L: Frontal_Inf_Tri_R	-0.046671	0.00979657	0.997627
beta	31_72	Cingulum_Ant_L: Caudate_R	0.0347428	0.00991176	0.997627
low_g_one	14_15	Frontal_Inf_Tri_R: Frontal_Inf_Orb_L	0.0651101	5.09346e-05	0.203993
low_g_one	68_83	Precuneus_R: Temporal_Pole_Sup_L	-0.0443303	0.000752354	0.781347
low_g_one	29_74	Insula_L: Putamen_R	-0.0432238	0.000779572	0.781347
low_g_one	4_25	Frontal_Sup_R: Frontal_Med_Orb_L	-0.0430594	0.000780371	0.781347
low_g_one	33_86	Cingulum_Mid_L: Temporal_Mid_R	0.0398006	0.00161107	0.806721
low_g_one	56_82	Fusiform_R: Temporal_Sup_R	0.0426846	0.00176153	0.806721
low_g_one	8_15	Frontal_Mid_R: Frontal_Inf_Orb_L	0.0491474	0.00179669	0.806721
low_g_one	9_87	Frontal_Mid_Orb_L: Temporal_Pole_Mid_L	-0.0420744	0.00201942	0.806721
low_g_one	19_38	Supp_Motor_Area_L: Hippocampus_R	-0.0375929	0.00234934	0.806721
low_g_one	18_52	Rolandic_Oper_R: Occipital_Mid_R	0.0431093	0.00258192	0.806721
low_g_one	18_70	Rolandic_Oper_R: Paracentral_Lobule_R	-0.0385262	0.00304607	0.806721
low_g_one	9_43	Frontal_Mid_Orb_L: Calcarine_L	0.0375929	0.00323725	0.806721
low_g_one	74_81	Putamen_R: Temporal_Sup_L	-0.0363441	0.00340627	0.806721
low_g_one	13_78	Frontal_Inf_Tri_L: Thalamus_R	-0.0381272	0.00385846	0.806721
low_g_one	37_79	Hippocampus_L: Heschl_L	-0.0361709	0.00395277	0.806721
low_g_one	1_19	Precentral_L: Supp_Motor_Area_L	-0.0421189	0.00422523	0.806721
low_g_one	28_47	Rectus_R: Lingual_L	0.0368723	0.00498621	0.806721
low_g_one	7_35	Frontal_Mid_L: Cingulum_Post_L	-0.0371989	0.00509655	0.806721
low_g_one	6_30	Frontal_Sup_Orb_R: Insula_R	-0.0363388	0.0051316	0.806721
low_g_one	4_64	Frontal_Sup_R: SupraMarginal_R	-0.0364931	0.00531958	0.806721
low_g_one	75_87	Pallidum_L: Temporal_Pole_Mid_L	0.0368495	0.00586238	0.806721
low_g_one	4_7	Frontal_Sup_R: Frontal_Mid_L	-0.0381684	0.00665003	0.806721
low_g_one	53_89	Occipital_Inf_L: Temporal_Inf_L	0.0370649	0.00668215	0.806721
low_g_one	16_60	Frontal_Inf_Orb_R: Parietal_Sup_R	-0.0338529	0.00674875	0.806721
low_g_one	52_69	Occipital_Mid_R: Paracentral_Lobule_L	-0.036341	0.00679218	0.806721
low_g_one	53_90	Occipital_Inf_L: Temporal_Inf_R	0.0366246	0.0070268	0.806721
low_g_one	8_74	Frontal_Mid_R: Putamen_R	-0.035737	0.00709578	0.806721
low_g_one	20_33	Supp_Motor_Area_R: Cingulum_Mid_L	-0.0361313	0.00717006	0.806721
low_g_one	5_51	Frontal_Sup_Orb_L: Occipital_Mid_L	-0.0365018	0.00720323	0.806721
low_g_one	66_74	Angular_R: Putamen_R	0.0347078	0.00733872	0.806721
low_g_one	44_79	Calcarine_R: Heschl_L	0.0347045	0.00738034	0.806721
low_g_one	39_75	ParaHippocampal_L: Pallidum_L	-0.0351808	0.00757629	0.806721
low_g_one	14_56	Frontal_Inf_Tri_R: Fusiform_R	0.0358299	0.00764854	0.806721
low_g_one	54_90	Occipital_Inf_R: Temporal_Inf_R	0.0353854	0.00767302	0.806721
low_g_one	1_68	Precentral_L: Precuneus_R	-0.0357731	0.00786798	0.806721
low_g_one	8_12	Frontal_Mid_R: Frontal_Inf_Oper_R	0.0375008	0.00789781	0.806721
low_g_one	42_49	Amygdala_R: Occipital_Sup_L	0.0338072	0.00806458	0.806721
low_g_one	19_49	Supp_Motor_Area_L: Occipital_Sup_L	-0.0339398	0.00820746	0.806721
low_g_one	39_76	ParaHippocampal_L: Pallidum_R	0.0346756	0.008295	0.806721
low_g_one	39_70	ParaHippocampal_L: Paracentral_Lobule_R	-0.0356068	0.00838757	0.806721
low_g_one	68_69	Precuneus_R: Paracentral_Lobule_L	-0.0338901	0.00840573	0.806721
low_g_one	23_31	Frontal_Sup_Medial_L: Cingulum_Ant_L	-0.0342589	0.00845999	0.806721
low_g_one	6_76	Frontal_Sup_Orb_R: Pallidum_R	0.0339896	0.00881528	0.821051
low_g_one	2_56	Precentral_R: Fusiform_R	0.031745	0.00926326	0.843167
low_g_two	27_72	Rectus_L: Caudate_R	-0.0463358	0.000625985	0.748733
low_g_two	31_33	Cingulum_Ant_L: Cingulum_Mid_L	0.044818	0.000680628	0.748733
low_g_two	12_76	Frontal_Inf_Oper_R: Pallidum_R	0.0425655	0.00074543	0.748733
low_g_two	52_83	Occipital_Mid_R: Temporal_Pole_Sup_L	0.0422848	0.000969069	0.748733
low_g_two	5_48	Frontal_Sup_Orb_L: Lingual_R	0.0431408	0.000996725	0.748733
low_g_two	18_41	Rolandic_Oper_R: Amygdala_L	0.0405864	0.00178685	0.748733
low_g_two	9_43	Frontal_Mid_Orb_L: Calcarine_L	-0.0394575	0.00196786	0.748733
low_g_two	19_49	Supp_Motor_Area_L: Occipital_Sup_L	-0.0424548	0.00210588	0.748733
low_g_two	34_66	Cingulum_Mid_R: Angular_R	-0.0406173	0.00263209	0.748733
low_g_two	37_78	Hippocampus_L: Thalamus_R	0.0401567	0.00265881	0.748733
low_g_two	24_57	Frontal_Sup_Medial_R: Postcentral_L	0.0399563	0.0027884	0.748733
low_g_two	14_71	Frontal_Inf_Tri_R: Caudate_L	-0.0386312	0.00299566	0.748733
low_g_two	29_67	Insula_L: Precuneus_L	-0.0368445	0.00315171	0.748733
low_g_two	13_65	Frontal_Inf_Tri_L: Angular_L	-0.0413568	0.00321879	0.748733
low_g_two	66_74	Angular_R: Putamen_R	-0.0375089	0.00322252	0.748733
low_g_two	52_85	Occipital_Mid_R: Temporal_Mid_L	-0.0381816	0.00344244	0.748733
low_g_two	58_82	Postcentral_R: Temporal_Sup_R	-0.0384099	0.0034735	0.748733
low_g_two	1_11	Precentral_L: Frontal_Inf_Oper_L	-0.0408613	0.00397772	0.748733
low_g_two	9_90	Frontal_Mid_Orb_L: Temporal_Inf_R	-0.0400545	0.0040178	0.748733
low_g_two	3_32	Frontal_Sup_L: Cingulum_Ant_R	-0.0424206	0.00417174	0.748733
low_g_two	31_72	Cingulum_Ant_L: Caudate_R	-0.0372215	0.00435385	0.748733
low_g_two	47_56	Lingual_L: Fusiform_R	0.0390201	0.00475774	0.748733
low_g_two	40_41	ParaHippocampal_R: Amygdala_L	0.0387422	0.00476755	0.748733
low_g_two	6_75	Frontal_Sup_Orb_R: Pallidum_L	-0.0370988	0.00504338	0.748733
low_g_two	12_48	Frontal_Inf_Oper_R: Lingual_R	0.0403386	0.00509589	0.748733
low_g_two	43_56	Calcarine_L: Fusiform_R	0.0370482	0.00513467	0.748733
low_g_two	43_85	Calcarine_L: Temporal_Mid_L	0.0372762	0.00558415	0.748733
low_g_two	18_83	Rolandic_Oper_R: Temporal_Pole_Sup_L	0.0436006	0.00563643	0.748733
low_g_two	25_55	Frontal_Med_Orb_L: Fusiform_L	-0.0365224	0.0058469	0.748733
low_g_two	44_65	Calcarine_R: Angular_L	0.0364076	0.00603362	0.748733
low_g_two	20_74	Supp_Motor_Area_R: Putamen_R	-0.0362866	0.00604146	0.748733
low_g_two	35_65	Cingulum_Post_L: Angular_L	-0.0373875	0.00606954	0.748733
low_g_two	1_73	Precentral_L: Putamen_L	0.0376004	0.00616934	0.748733
low_g_two	13_37	Frontal_Inf_Tri_L: Hippocampus_L	0.0345876	0.00748608	0.86119
low_g_two	10_59	Frontal_Mid_Orb_R: Parietal_Sup_L	-0.0342588	0.0077701	0.86119
low_g_two	19_21	Supp_Motor_Area_L: Olfactory_L	-0.0352967	0.00807877	0.86119
low_g_two	7_85	Frontal_Mid_L: Temporal_Mid_L	-0.0359147	0.00836117	0.86119
low_g_two	7_50	Frontal_Mid_L: Occipital_Sup_R	0.0340093	0.00861233	0.86119
low_g_two	77_90	Thalamus_L: Temporal_Inf_R	0.0353786	0.00862845	0.86119
low_g_two	18_52	Rolandic_Oper_R: Occipital_Mid_R	0.0381164	0.00869701	0.86119
low_g_two	28_54	Rectus_R: Occipital_Inf_R	0.0323255	0.00887748	0.86119
low_g_two	4_84	Frontal_Sup_R: Temporal_Pole_Sup_R	-0.0337408	0.00903121	0.86119
low_g_two	80_90	Heschl_R: Temporal_Inf_R	0.0343667	0.00969628	0.864925
low_g_two	26_73	Frontal_Med_Orb_R: Putamen_L	-0.0337405	0.00972662	0.864925
low_g_two	27_52	Rectus_L: Occipital_Mid_R	0.0320882	0.0099263	0.864925
low_g_two	51_79	Occipital_Mid_L: Heschl_L	0.033968	0.00998107	0.864925
high gamma	12_47	Frontal_Inf_Oper_R: Lingual_L	0.0490689	0.00101224	0.995446
high gamma	64_68	SupraMarginal_R: Precuneus_R	-0.0458692	0.00121029	0.995446
high gamma	18_70	Rolandic_Oper_R: Paracentral_Lobule_R	-0.0411369	0.00174053	0.995446
high gamma	1_66	Precentral_L: Angular_R	-0.0444988	0.00187473	0.995446
high gamma	48_56	Lingual_R: Fusiform_R	0.0523477	0.00207603	0.995446
high gamma	20_82	Supp_Motor_Area_R: Temporal_Sup_R	-0.0428384	0.00214941	0.995446
high gamma	59_82	Parietal_Sup_L: Temporal_Sup_R	0.0472799	0.00257609	0.995446
high gamma	42_61	Amygdala_R: Parietal_Inf_L	-0.042966	0.00274811	0.995446
high gamma	68_88	Precuneus_R: Temporal_Pole_Mid_R	-0.0413015	0.00379472	0.995446
high gamma	37_41	Hippocampus_L: Amygdala_L	0.0443706	0.00413351	0.995446
high gamma	14_41	Frontal_Inf_Tri_R: Amygdala_L	0.0414331	0.00413752	0.995446
high gamma	25_40	Frontal_Med_Orb_L: ParaHippocampal_R	-0.0422941	0.00429492	0.995446
high gamma	27_85	Rectus_L: Temporal_Mid_L	0.0434022	0.00453191	0.995446
high gamma	30_60	Insula_R: Parietal_Sup_R	-0.0421353	0.00455421	0.995446
high gamma	41_86	Amygdala_L: Temporal_Mid_R	0.0391386	0.00506813	0.995446
high gamma	17_25	Rolandic_Oper_L: Frontal_Med_Orb_L	-0.0452686	0.00514253	0.995446
high gamma	27_62	Rectus_L: Parietal_Inf_R	-0.0434459	0.00515143	0.995446
high gamma	29_64	Insula_L: SupraMarginal_R	-0.0464802	0.00525287	0.995446
high gamma	26_32	Frontal_Med_Orb_R: Cingulum_Ant_R	-0.0363306	0.00562799	0.995446
high gamma	61_84	Parietal_Inf_L: Temporal_Pole_Sup_R	-0.0397692	0.00590155	0.995446
high gamma	64_78	SupraMarginal_R: Thalamus_R	-0.04577	0.00629858	0.995446
high gamma	38_48	Hippocampus_R: Lingual_R	0.0380185	0.00642175	0.995446
high gamma	30_54	Insula_R: Occipital_Inf_R	0.0442208	0.00656959	0.995446
high gamma	42_52	Amygdala_R: Occipital_Mid_R	0.040352	0.00668742	0.995446
high gamma	27_89	Rectus_L: Temporal_Inf_L	0.0377261	0.00670253	0.995446
high gamma	3_51	Frontal_Sup_L: Occipital_Mid_L	0.0391124	0.00703636	0.995446
high gamma	57_62	Postcentral_L: Parietal_Inf_R	-0.0392352	0.00728939	0.995446
high gamma	8_46	Frontal_Mid_R: Cuneus_R	-0.0369501	0.00755437	0.995446
high gamma	17_32	Rolandic_Oper_L: Cingulum_Ant_R	-0.0412126	0.00757579	0.995446
high gamma	2_88	Precentral_R: Temporal_Pole_Mid_R	-0.0469891	0.00809478	0.995446
high gamma	23_88	Frontal_Sup_Medial_L: Temporal_Pole_Mid_R	-0.0418479	0.00861172	0.995446
high gamma	59_74	Parietal_Sup_L: Putamen_R	0.0387766	0.00926049	0.995446
high gamma	15_52	Frontal_Inf_Orb_L: Occipital_Mid_R	0.0362355	0.00949669	0.995446

## Sheet: PTSD_vs_mTBI
Raw (P.Value) and FDR corrected (adj.P.Val) p values for the TC vs NTC comparison. Only the features with a raw p-value < 0.01 are shown.
FC: fold change mTBI: mild traumatic brain injury
freq_name	edge_number	edge_name	logFC	P.Value	adj.P.Val
delta	20_23	Supp_Motor_Area_R: Frontal_Sup_Medial_L	-0.0511868	0.000281595	0.505329
delta	36_56	Cingulum_Post_R: Fusiform_R	0.0517401	0.000304435	0.505329
delta	3_48	Frontal_Sup_L: Lingual_R	-0.0498356	0.00038878	0.505329
delta	5_36	Frontal_Sup_Orb_L: Cingulum_Post_R	0.0491475	0.000504699	0.505329
delta	14_24	Frontal_Inf_Tri_R: Frontal_Sup_Medial_R	-0.0467848	0.000677549	0.539162
delta	38_75	Hippocampus_R: Pallidum_L	0.0471711	0.000877971	0.539162
delta	14_86	Frontal_Inf_Tri_R: Temporal_Mid_R	-0.0461887	0.00101158	0.539162
delta	32_35	Cingulum_Ant_R: Cingulum_Post_L	0.0438506	0.00142768	0.539162
delta	74_83	Putamen_R: Temporal_Pole_Sup_L	0.0455213	0.00144952	0.539162
delta	7_14	Frontal_Mid_L: Frontal_Inf_Tri_R	-0.0452455	0.00149597	0.539162
delta	13_42	Frontal_Inf_Tri_L: Amygdala_R	-0.0423144	0.00174497	0.539162
delta	36_39	Cingulum_Post_R: ParaHippocampal_L	0.0443806	0.00189407	0.539162
delta	44_46	Calcarine_R: Cuneus_R	-0.0427612	0.00192644	0.539162
delta	15_25	Frontal_Inf_Orb_L: Frontal_Med_Orb_L	-0.0443164	0.0021472	0.539162
delta	52_79	Occipital_Mid_R: Heschl_L	0.0438373	0.00230637	0.539162
delta	2_38	Precentral_R: Hippocampus_R	0.0415806	0.00245086	0.539162
delta	13_23	Frontal_Inf_Tri_L: Frontal_Sup_Medial_L	-0.0420566	0.00271628	0.539162
delta	33_50	Cingulum_Mid_L: Occipital_Sup_R	0.0412093	0.00296007	0.539162
delta	75_80	Pallidum_L: Heschl_R	0.0400095	0.00315991	0.539162
delta	7_13	Frontal_Mid_L: Frontal_Inf_Tri_L	-0.0412309	0.00320178	0.539162
delta	33_78	Cingulum_Mid_L: Thalamus_R	0.0411298	0.00322195	0.539162
delta	7_87	Frontal_Mid_L: Temporal_Pole_Mid_L	-0.0417285	0.00333276	0.539162
delta	34_75	Cingulum_Mid_R: Pallidum_L	0.0426562	0.00336229	0.539162
delta	39_83	ParaHippocampal_L: Temporal_Pole_Sup_L	0.0415999	0.00344285	0.539162
delta	9_25	Frontal_Mid_Orb_L: Frontal_Med_Orb_L	-0.0445112	0.0034444	0.539162
delta	13_79	Frontal_Inf_Tri_L: Heschl_L	-0.0427233	0.00358952	0.539162
delta	46_59	Cuneus_R: Parietal_Sup_L	-0.0410251	0.00396476	0.539162
delta	14_20	Frontal_Inf_Tri_R: Supp_Motor_Area_R	-0.0405379	0.0040054	0.539162
delta	59_71	Parietal_Sup_L: Caudate_L	0.0397039	0.00413339	0.539162
delta	16_36	Frontal_Inf_Orb_R: Cingulum_Post_R	0.0391317	0.00416542	0.539162
delta	2_58	Precentral_R: Postcentral_R	0.0404116	0.00441408	0.539162
delta	27_28	Rectus_L: Rectus_R	-0.0413968	0.00451332	0.539162
delta	10_23	Frontal_Mid_Orb_R: Frontal_Sup_Medial_L	-0.0389771	0.00467648	0.539162
delta	33_79	Cingulum_Mid_L: Heschl_L	0.0397511	0.0049582	0.539162
delta	13_20	Frontal_Inf_Tri_L: Supp_Motor_Area_R	-0.0391448	0.005117	0.539162
delta	6_64	Frontal_Sup_Orb_R: SupraMarginal_R	0.0371428	0.00534977	0.539162
delta	21_33	Olfactory_L: Cingulum_Mid_L	0.0374638	0.00537628	0.539162
delta	58_78	Postcentral_R: Thalamus_R	0.0392929	0.00540033	0.539162
delta	17_53	Rolandic_Oper_L: Occipital_Inf_L	0.0380987	0.00541245	0.539162
delta	20_66	Supp_Motor_Area_R: Angular_R	-0.0377931	0.00543165	0.539162
delta	7_75	Frontal_Mid_L: Pallidum_L	-0.038843	0.00556183	0.539162
delta	7_19	Frontal_Mid_L: Supp_Motor_Area_L	-0.0397926	0.00566448	0.539162
delta	14_66	Frontal_Inf_Tri_R: Angular_R	-0.039047	0.00578876	0.539162
delta	38_73	Hippocampus_R: Putamen_L	0.037541	0.0062116	0.54689
delta	33_56	Cingulum_Mid_L: Fusiform_R	0.0377832	0.00626319	0.54689
delta	13_83	Frontal_Inf_Tri_L: Temporal_Pole_Sup_L	-0.0380535	0.00628138	0.54689
delta	38_51	Hippocampus_R: Occipital_Mid_L	0.0370631	0.00665743	0.559674
delta	14_40	Frontal_Inf_Tri_R: ParaHippocampal_R	-0.0372164	0.00689224	0.559674
delta	37_88	Hippocampus_L: Temporal_Pole_Mid_R	0.0385937	0.00698929	0.559674
delta	7_10	Frontal_Mid_L: Frontal_Mid_Orb_R	-0.0375939	0.00705648	0.559674
delta	38_50	Hippocampus_R: Occipital_Sup_R	0.0374036	0.00730176	0.559674
delta	46_65	Cuneus_R: Angular_L	-0.0369016	0.00760014	0.559674
delta	3_70	Frontal_Sup_L: Paracentral_Lobule_R	-0.0367829	0.00761113	0.559674
delta	38_74	Hippocampus_R: Putamen_R	0.0381877	0.00763214	0.559674
delta	14_15	Frontal_Inf_Tri_R: Frontal_Inf_Orb_L	-0.037425	0.00768591	0.559674
delta	32_59	Cingulum_Ant_R: Parietal_Sup_L	0.0375161	0.00806232	0.563486
delta	26_84	Frontal_Med_Orb_R: Temporal_Pole_Sup_R	-0.0363837	0.00829967	0.563486
delta	17_75	Rolandic_Oper_L: Pallidum_L	0.0374943	0.00834841	0.563486
delta	36_88	Cingulum_Post_R: Temporal_Pole_Mid_R	0.0375443	0.00840934	0.563486
delta	4_7	Frontal_Sup_R: Frontal_Mid_L	-0.036127	0.00844174	0.563486
delta	74_76	Putamen_R: Pallidum_R	0.0368614	0.00871431	0.572144
delta	61_66	Parietal_Inf_L: Angular_R	-0.03626	0.0092793	0.582314
delta	38_78	Hippocampus_R: Thalamus_R	0.0357685	0.00962088	0.582314
delta	59_66	Parietal_Sup_L: Angular_R	-0.0370042	0.00965311	0.582314
delta	56_90	Fusiform_R: Temporal_Inf_R	0.0368117	0.00966408	0.582314
delta	30_34	Insula_R: Cingulum_Mid_R	0.0360285	0.00971916	0.582314
delta	13_14	Frontal_Inf_Tri_L: Frontal_Inf_Tri_R	-0.0358051	0.00984953	0.582314
theta	79_80	Heschl_L: Heschl_R	0.0504123	0.000126238	0.47053
theta	18_57	Rolandic_Oper_R: Postcentral_L	-0.0483622	0.000463891	0.47053
theta	27_36	Rectus_L: Cingulum_Post_R	0.0466226	0.000641918	0.47053
theta	49_79	Occipital_Sup_L: Heschl_L	0.0437807	0.000681039	0.47053
theta	17_27	Rolandic_Oper_L: Rectus_L	0.0439892	0.000725276	0.47053
theta	24_74	Frontal_Sup_Medial_R: Putamen_R	-0.0442615	0.00106376	0.47053
theta	64_69	SupraMarginal_R: Paracentral_Lobule_L	-0.0478381	0.00107905	0.47053
theta	28_44	Rectus_R: Calcarine_R	0.0445294	0.00112336	0.47053
theta	27_42	Rectus_L: Amygdala_R	0.0455234	0.00125747	0.47053
theta	10_33	Frontal_Mid_Orb_R: Cingulum_Mid_L	0.044899	0.00126883	0.47053
theta	65_90	Angular_L: Temporal_Inf_R	-0.0462883	0.00133509	0.47053
theta	12_64	Frontal_Inf_Oper_R: SupraMarginal_R	0.0435206	0.00140983	0.47053
theta	53_80	Occipital_Inf_L: Heschl_R	0.0435679	0.00161949	0.498929
theta	26_79	Frontal_Med_Orb_R: Heschl_L	0.0430414	0.0020684	0.550008
theta	11_69	Frontal_Inf_Oper_L: Paracentral_Lobule_L	-0.0415081	0.0022347	0.550008
theta	8_41	Frontal_Mid_R: Amygdala_L	-0.0413706	0.00235974	0.550008
theta	72_87	Caudate_R: Temporal_Pole_Mid_L	0.0401656	0.00250948	0.550008
theta	19_40	Supp_Motor_Area_L: ParaHippocampal_R	-0.0398422	0.00265902	0.550008
theta	35_37	Cingulum_Post_L: Hippocampus_L	0.0389715	0.00274675	0.550008
theta	2_72	Precentral_R: Caudate_R	0.0406384	0.00291073	0.550008
theta	45_54	Cuneus_L: Occipital_Inf_R	-0.05069	0.00314244	0.550008
theta	18_43	Rolandic_Oper_R: Calcarine_L	-0.0399547	0.00325991	0.550008
theta	54_65	Occipital_Inf_R: Angular_L	-0.0418921	0.00372412	0.550008
theta	18_21	Rolandic_Oper_R: Olfactory_L	0.0374392	0.00382178	0.550008
theta	54_84	Occipital_Inf_R: Temporal_Pole_Sup_R	-0.0366066	0.00407747	0.550008
theta	5_32	Frontal_Sup_Orb_L: Cingulum_Ant_R	0.0377701	0.00417608	0.550008
theta	27_37	Rectus_L: Hippocampus_L	0.0397025	0.00423169	0.550008
theta	43_50	Calcarine_L: Occipital_Sup_R	-0.0423309	0.00424479	0.550008
theta	88_89	Temporal_Pole_Mid_R: Temporal_Inf_L	-0.0391349	0.00427328	0.550008
theta	19_27	Supp_Motor_Area_L: Rectus_L	-0.0375263	0.00434218	0.550008
theta	9_53	Frontal_Mid_Orb_L: Occipital_Inf_L	0.0415502	0.00435546	0.550008
theta	10_25	Frontal_Mid_Orb_R: Frontal_Med_Orb_L	-0.0378773	0.00439457	0.550008
theta	35_86	Cingulum_Post_L: Temporal_Mid_R	-0.0378032	0.00522563	0.593508
theta	38_80	Hippocampus_R: Heschl_R	0.0385408	0.00526954	0.593508
theta	30_42	Insula_R: Amygdala_R	0.0370378	0.00530287	0.593508
theta	8_9	Frontal_Mid_R: Frontal_Mid_Orb_L	-0.0347303	0.00533491	0.593508
theta	12_26	Frontal_Inf_Oper_R: Frontal_Med_Orb_R	-0.0376638	0.00552445	0.596285
theta	3_19	Frontal_Sup_L: Supp_Motor_Area_L	-0.03909	0.00577582	0.596285
theta	13_56	Frontal_Inf_Tri_L: Fusiform_R	-0.0374785	0.00583398	0.596285
theta	2_73	Precentral_R: Putamen_L	0.0353684	0.00595541	0.596285
theta	61_81	Parietal_Inf_L: Temporal_Sup_L	-0.0405679	0.00646663	0.611519
theta	21_47	Olfactory_L: Lingual_L	0.0371791	0.00649513	0.611519
theta	13_23	Frontal_Inf_Tri_L: Frontal_Sup_Medial_L	0.0380616	0.00656562	0.611519
theta	53_54	Occipital_Inf_L: Occipital_Inf_R	-0.0439424	0.00677354	0.616546
theta	49_72	Occipital_Sup_L: Caudate_R	0.0350126	0.00710449	0.6323
theta	10_59	Frontal_Mid_Orb_R: Parietal_Sup_L	0.0362422	0.00729357	0.635017
theta	13_47	Frontal_Inf_Tri_L: Lingual_L	-0.0355253	0.00804357	0.65429
theta	45_52	Cuneus_L: Occipital_Mid_R	-0.0430794	0.00836775	0.65429
theta	10_66	Frontal_Mid_Orb_R: Angular_R	-0.0361881	0.00850006	0.65429
theta	44_72	Calcarine_R: Caudate_R	0.0372396	0.00858841	0.65429
theta	45_56	Cuneus_L: Fusiform_R	-0.0406466	0.00866986	0.65429
theta	7_73	Frontal_Mid_L: Putamen_L	0.034539	0.00867054	0.65429
theta	6_23	Frontal_Sup_Orb_R: Frontal_Sup_Medial_L	0.0353947	0.00909954	0.65429
theta	52_65	Occipital_Mid_R: Angular_L	-0.0381794	0.00912466	0.65429
theta	31_40	Cingulum_Ant_L: ParaHippocampal_R	0.0345458	0.00914769	0.65429
theta	15_22	Frontal_Inf_Orb_L: Olfactory_R	0.0341573	0.00914862	0.65429
theta	21_60	Olfactory_L: Parietal_Sup_R	0.0333713	0.00962767	0.676471
alpha	54_59	Occipital_Inf_R: Parietal_Sup_L	-0.0749392	7.38556e-05	0.168793
alpha	52_59	Occipital_Mid_R: Parietal_Sup_L	-0.0699381	0.000112831	0.168793
alpha	46_59	Cuneus_R: Parietal_Sup_L	-0.0801968	0.000128691	0.168793
alpha	50_59	Occipital_Sup_R: Parietal_Sup_L	-0.0738799	0.000168582	0.168793
alpha	45_59	Cuneus_L: Parietal_Sup_L	-0.0743882	0.000331477	0.265513
alpha	50_54	Occipital_Sup_R: Occipital_Inf_R	-0.0840248	0.000500224	0.333899
alpha	50_67	Occipital_Sup_R: Precuneus_L	-0.068695	0.000637728	0.364871
alpha	50_52	Occipital_Sup_R: Occipital_Mid_R	-0.0748624	0.000784993	0.38667
alpha	49_50	Occipital_Sup_L: Occipital_Sup_R	-0.073452	0.00104346	0.38667
alpha	52_54	Occipital_Mid_R: Occipital_Inf_R	-0.0677152	0.00107766	0.38667
alpha	20_66	Supp_Motor_Area_R: Angular_R	-0.0482383	0.00119081	0.38667
alpha	33_85	Cingulum_Mid_L: Temporal_Mid_L	0.0454835	0.00142689	0.38667
alpha	50_56	Occipital_Sup_R: Fusiform_R	-0.0661247	0.0015672	0.38667
alpha	51_59	Occipital_Mid_L: Parietal_Sup_L	-0.0627451	0.00161542	0.38667
alpha	53_59	Occipital_Inf_L: Parietal_Sup_L	-0.0625946	0.00171259	0.38667
alpha	79_83	Heschl_L: Temporal_Pole_Sup_L	0.0407117	0.00184874	0.38667
alpha	47_59	Lingual_L: Parietal_Sup_L	-0.0609926	0.00197362	0.38667
alpha	11_25	Frontal_Inf_Oper_L: Frontal_Med_Orb_L	-0.0421817	0.00202739	0.38667
alpha	49_59	Occipital_Sup_L: Parietal_Sup_L	-0.0464428	0.00212599	0.38667
alpha	25_39	Frontal_Med_Orb_L: ParaHippocampal_L	-0.0438761	0.0021988	0.38667
alpha	22_75	Olfactory_R: Pallidum_L	0.0403793	0.0022255	0.38667
alpha	53_54	Occipital_Inf_L: Occipital_Inf_R	-0.0579605	0.00227103	0.38667
alpha	57_58	Postcentral_L: Postcentral_R	-0.0709567	0.00229039	0.38667
alpha	7_20	Frontal_Mid_L: Supp_Motor_Area_R	-0.0452078	0.00235822	0.38667
alpha	49_65	Occipital_Sup_L: Angular_L	-0.0566982	0.00241367	0.38667
alpha	25_84	Frontal_Med_Orb_L: Temporal_Pole_Sup_R	-0.0442175	0.00259051	0.39217
alpha	55_66	Fusiform_L: Angular_R	-0.0553682	0.00264384	0.39217
alpha	38_68	Hippocampus_R: Precuneus_R	0.0423047	0.00279644	0.392351
alpha	59_65	Parietal_Sup_L: Angular_L	-0.0603057	0.002841	0.392351
alpha	50_66	Occipital_Sup_R: Angular_R	-0.0582509	0.00309482	0.395818
alpha	49_54	Occipital_Sup_L: Occipital_Inf_R	-0.0710721	0.0031016	0.395818
alpha	45_50	Cuneus_L: Occipital_Sup_R	-0.0701967	0.00324648	0.395818
alpha	1_2	Precentral_L: Precentral_R	0.0496268	0.00326142	0.395818
alpha	32_34	Cingulum_Ant_R: Cingulum_Mid_R	0.0422194	0.00364406	0.429249
alpha	16_20	Frontal_Inf_Orb_R: Supp_Motor_Area_R	-0.0414744	0.00376088	0.430352
alpha	50_69	Occipital_Sup_R: Paracentral_Lobule_L	-0.0466191	0.00392099	0.43621
alpha	22_59	Olfactory_R: Parietal_Sup_L	0.0387657	0.00408257	0.44191
alpha	44_71	Calcarine_R: Caudate_L	0.037012	0.00458177	0.4534
alpha	21_80	Olfactory_L: Heschl_R	0.0416401	0.00460123	0.4534
alpha	15_22	Frontal_Inf_Orb_L: Olfactory_R	0.0387153	0.00460521	0.4534
alpha	50_60	Occipital_Sup_R: Parietal_Sup_R	-0.0551719	0.00464155	0.4534
alpha	7_73	Frontal_Mid_L: Putamen_L	0.0404687	0.00497598	0.46928
alpha	45_54	Cuneus_L: Occipital_Inf_R	-0.0642087	0.00503847	0.46928
beta	14_82	Frontal_Inf_Tri_R: Temporal_Sup_R	0.0577494	0.000161437	0.438345
beta	63_81	SupraMarginal_L: Temporal_Sup_L	-0.0619157	0.000321348	0.438345
beta	2_48	Precentral_R: Lingual_R	0.046857	0.000368709	0.438345
beta	57_58	Postcentral_L: Postcentral_R	-0.0735655	0.000437798	0.438345
beta	5_45	Frontal_Sup_Orb_L: Cuneus_L	-0.0426292	0.00118789	0.760299
beta	34_40	Cingulum_Mid_R: ParaHippocampal_R	-0.0404055	0.00124292	0.760299
beta	7_8	Frontal_Mid_L: Frontal_Mid_R	0.0526609	0.00149192	0.760299
beta	64_82	SupraMarginal_R: Temporal_Sup_R	0.0561997	0.0015187	0.760299
beta	3_7	Frontal_Sup_L: Frontal_Mid_L	0.056717	0.00216397	0.803263
beta	14_16	Frontal_Inf_Tri_R: Frontal_Inf_Orb_R	0.0481555	0.00216684	0.803263
beta	49_53	Occipital_Sup_L: Occipital_Inf_L	-0.0657357	0.00239092	0.803263
beta	2_52	Precentral_R: Occipital_Mid_R	0.0465188	0.00251544	0.803263
beta	50_56	Occipital_Sup_R: Fusiform_R	-0.0511242	0.00282229	0.803263
beta	11_13	Frontal_Inf_Oper_L: Frontal_Inf_Tri_L	0.0408298	0.00352807	0.803263
beta	8_54	Frontal_Mid_R: Occipital_Inf_R	0.0388868	0.00361495	0.803263
beta	53_69	Occipital_Inf_L: Paracentral_Lobule_L	-0.0420876	0.00374333	0.803263
beta	25_39	Frontal_Med_Orb_L: ParaHippocampal_L	-0.0394466	0.00399513	0.803263
beta	17_60	Rolandic_Oper_L: Parietal_Sup_R	-0.0443599	0.00415743	0.803263
beta	3_48	Frontal_Sup_L: Lingual_R	0.0409035	0.00454961	0.803263
beta	42_70	Amygdala_R: Paracentral_Lobule_R	-0.0391695	0.00467886	0.803263
beta	1_3	Precentral_L: Frontal_Sup_L	0.0488808	0.00470074	0.803263
beta	19_30	Supp_Motor_Area_L: Insula_R	0.0437722	0.00492338	0.803263
beta	10_69	Frontal_Mid_Orb_R: Paracentral_Lobule_L	0.037799	0.00496686	0.803263
beta	36_89	Cingulum_Post_R: Temporal_Inf_L	-0.036277	0.00534444	0.803263
beta	3_11	Frontal_Sup_L: Frontal_Inf_Oper_L	0.0479296	0.00572014	0.803263
beta	50_69	Occipital_Sup_R: Paracentral_Lobule_L	-0.0437375	0.00598869	0.803263
beta	26_80	Frontal_Med_Orb_R: Heschl_R	0.0348328	0.00602353	0.803263
beta	63_89	SupraMarginal_L: Temporal_Inf_L	-0.0469741	0.00648043	0.803263
beta	47_59	Lingual_L: Parietal_Sup_L	-0.0425586	0.00697869	0.803263
beta	22_74	Olfactory_R: Putamen_R	-0.038428	0.00727486	0.803263
beta	31_54	Cingulum_Ant_L: Occipital_Inf_R	-0.0382762	0.0073215	0.803263
beta	26_56	Frontal_Med_Orb_R: Fusiform_R	-0.0343245	0.00762593	0.803263
beta	14_17	Frontal_Inf_Tri_R: Rolandic_Oper_L	0.0367976	0.00766652	0.803263
beta	3_59	Frontal_Sup_L: Parietal_Sup_L	0.0422317	0.0078661	0.803263
beta	34_44	Cingulum_Mid_R: Calcarine_R	-0.0346911	0.00825296	0.803263
beta	13_16	Frontal_Inf_Tri_L: Frontal_Inf_Orb_R	0.0411345	0.00827394	0.803263
beta	7_29	Frontal_Mid_L: Insula_L	0.0410745	0.00835584	0.803263
beta	5_84	Frontal_Sup_Orb_L: Temporal_Pole_Sup_R	-0.0383043	0.00863061	0.803263
beta	37_60	Hippocampus_L: Parietal_Sup_R	0.0363183	0.00870975	0.803263
beta	15_30	Frontal_Inf_Orb_L: Insula_R	0.037727	0.0087605	0.803263
beta	57_77	Postcentral_L: Thalamus_L	-0.042575	0.00883298	0.803263
beta	1_14	Precentral_L: Frontal_Inf_Tri_R	0.0356446	0.00897789	0.803263
beta	24_59	Frontal_Sup_Medial_R: Parietal_Sup_L	0.032279	0.00918296	0.803263
beta	80_88	Heschl_R: Temporal_Pole_Mid_R	0.0351777	0.00979284	0.803263
beta	1_81	Precentral_L: Temporal_Sup_L	-0.0339747	0.00982726	0.803263
beta	45_57	Cuneus_L: Postcentral_L	-0.0386576	0.00983022	0.803263
low_g_one	14_40	Frontal_Inf_Tri_R: ParaHippocampal_R	0.0521145	0.000205515	0.64123
low_g_one	23_87	Frontal_Sup_Medial_L: Temporal_Pole_Mid_L	0.047066	0.000741737	0.64123
low_g_one	43_66	Calcarine_L: Angular_R	-0.0418774	0.000744174	0.64123
low_g_one	52_88	Occipital_Mid_R: Temporal_Pole_Mid_R	-0.0452991	0.000745897	0.64123
low_g_one	11_25	Frontal_Inf_Oper_L: Frontal_Med_Orb_L	0.0426581	0.00100796	0.64123
low_g_one	15_23	Frontal_Inf_Orb_L: Frontal_Sup_Medial_L	0.0437011	0.0014054	0.64123
low_g_one	60_88	Parietal_Sup_R: Temporal_Pole_Mid_R	-0.0424004	0.00150102	0.64123
low_g_one	28_53	Rectus_R: Occipital_Inf_L	-0.0403928	0.00157425	0.64123
low_g_one	25_50	Frontal_Med_Orb_L: Occipital_Sup_R	-0.0407561	0.00170458	0.64123
low_g_one	26_63	Frontal_Med_Orb_R: SupraMarginal_L	0.0375245	0.00198621	0.64123
low_g_one	11_12	Frontal_Inf_Oper_L: Frontal_Inf_Oper_R	0.041365	0.00221903	0.64123
low_g_one	26_50	Frontal_Med_Orb_R: Occipital_Sup_R	-0.0380308	0.00224737	0.64123
low_g_one	21_56	Olfactory_L: Fusiform_R	-0.0399903	0.00225347	0.64123
low_g_one	7_76	Frontal_Mid_L: Pallidum_R	0.0404602	0.00244281	0.64123
low_g_one	56_71	Fusiform_R: Caudate_L	-0.0401796	0.00252329	0.64123
low_g_one	19_62	Supp_Motor_Area_L: Parietal_Inf_R	-0.0397032	0.00256172	0.64123
low_g_one	25_77	Frontal_Med_Orb_L: Thalamus_L	0.0377296	0.00275492	0.649026
low_g_one	4_77	Frontal_Sup_R: Thalamus_L	0.039108	0.00340123	0.715804
low_g_one	17_20	Rolandic_Oper_L: Supp_Motor_Area_R	0.0370947	0.00344295	0.715804
low_g_one	21_66	Olfactory_L: Angular_R	-0.0359087	0.00379383	0.715804
low_g_one	3_29	Frontal_Sup_L: Insula_L	0.0369898	0.00392261	0.715804
low_g_one	16_24	Frontal_Inf_Orb_R: Frontal_Sup_Medial_R	0.0387466	0.0040424	0.715804
low_g_one	20_61	Supp_Motor_Area_R: Parietal_Inf_L	0.0385833	0.00438349	0.715804
low_g_one	57_62	Postcentral_L: Parietal_Inf_R	-0.0416252	0.00451933	0.715804
low_g_one	50_60	Occipital_Sup_R: Parietal_Sup_R	-0.0369194	0.00460924	0.715804
low_g_one	38_84	Hippocampus_R: Temporal_Pole_Sup_R	-0.0371999	0.00524552	0.715804
low_g_one	73_78	Putamen_L: Thalamus_R	0.0355106	0.0054475	0.715804
low_g_one	36_65	Cingulum_Post_R: Angular_L	-0.036179	0.00546235	0.715804
low_g_one	29_59	Insula_L: Parietal_Sup_L	-0.0351245	0.005511	0.715804
low_g_one	12_16	Frontal_Inf_Oper_R: Frontal_Inf_Orb_R	0.0432409	0.00566734	0.715804
low_g_one	31_54	Cingulum_Ant_L: Occipital_Inf_R	0.0362189	0.00570793	0.715804
low_g_one	46_48	Cuneus_R: Lingual_R	-0.0351464	0.00571929	0.715804
low_g_one	14_16	Frontal_Inf_Tri_R: Frontal_Inf_Orb_R	0.0446529	0.00693485	0.826032
low_g_one	12_83	Frontal_Inf_Oper_R: Temporal_Pole_Sup_L	0.0376531	0.00701251	0.826032
low_g_one	30_45	Insula_R: Cuneus_L	-0.0340418	0.00725588	0.830201
low_g_one	30_59	Insula_R: Parietal_Sup_L	-0.035714	0.00757742	0.830201
low_g_one	11_40	Frontal_Inf_Oper_L: ParaHippocampal_R	0.0353447	0.00766977	0.830201
low_g_one	32_56	Cingulum_Ant_R: Fusiform_R	-0.0362034	0.00790179	0.832808
low_g_one	40_47	ParaHippocampal_R: Lingual_L	-0.0373753	0.00833286	0.85572
low_g_one	10_77	Frontal_Mid_Orb_R: Thalamus_L	0.0344162	0.00899117	0.86536
low_g_one	10_23	Frontal_Mid_Orb_R: Frontal_Sup_Medial_L	0.0347183	0.00985718	0.86536
low_g_one	8_19	Frontal_Mid_R: Supp_Motor_Area_L	0.0336939	0.00988235	0.86536
low_g_two	21_86	Olfactory_L: Temporal_Mid_R	-0.0541805	0.000100552	0.402713
low_g_two	23_27	Frontal_Sup_Medial_L: Rectus_L	0.0442265	0.000667274	0.636576
low_g_two	45_47	Cuneus_L: Lingual_L	-0.0417922	0.000819425	0.636576
low_g_two	7_35	Frontal_Mid_L: Cingulum_Post_L	0.041227	0.00119519	0.636576
low_g_two	51_75	Occipital_Mid_L: Pallidum_L	0.0408456	0.00135764	0.636576
low_g_two	30_61	Insula_R: Parietal_Inf_L	-0.0408671	0.0014645	0.636576
low_g_two	29_71	Insula_L: Caudate_L	0.0392142	0.00154339	0.636576
low_g_two	27_29	Rectus_L: Insula_L	0.04343	0.0016886	0.636576
low_g_two	57_70	Postcentral_L: Paracentral_Lobule_R	-0.0421787	0.00170608	0.636576
low_g_two	4_28	Frontal_Sup_R: Rectus_R	-0.0404446	0.00172529	0.636576
low_g_two	14_66	Frontal_Inf_Tri_R: Angular_R	0.0454448	0.00185659	0.636576
low_g_two	20_90	Supp_Motor_Area_R: Temporal_Inf_R	-0.0395055	0.00190734	0.636576
low_g_two	26_57	Frontal_Med_Orb_R: Postcentral_L	-0.0388061	0.00251202	0.729844
low_g_two	48_86	Lingual_R: Temporal_Mid_R	0.0418188	0.00308535	0.729844
low_g_two	36_49	Cingulum_Post_R: Occipital_Sup_L	-0.0390178	0.00315755	0.729844
low_g_two	1_44	Precentral_L: Calcarine_R	-0.0400882	0.00321666	0.729844
low_g_two	22_23	Olfactory_R: Frontal_Sup_Medial_L	0.0377549	0.00323503	0.729844
low_g_two	3_18	Frontal_Sup_L: Rolandic_Oper_R	-0.0361592	0.00350512	0.729844
low_g_two	32_69	Cingulum_Ant_R: Paracentral_Lobule_L	-0.0381829	0.0035301	0.729844
low_g_two	8_75	Frontal_Mid_R: Pallidum_L	0.0384028	0.00364466	0.729844
low_g_two	55_68	Fusiform_L: Precuneus_R	-0.0367189	0.00448494	0.821471
low_g_two	14_57	Frontal_Inf_Tri_R: Postcentral_L	-0.0379436	0.00451245	0.821471
low_g_two	6_57	Frontal_Sup_Orb_R: Postcentral_L	-0.0364733	0.00496649	0.836767
low_g_two	1_82	Precentral_L: Temporal_Sup_R	0.038758	0.00501433	0.836767
low_g_two	9_40	Frontal_Mid_Orb_L: ParaHippocampal_R	-0.0422755	0.00563086	0.902064
low_g_two	21_34	Olfactory_L: Cingulum_Mid_R	0.0355589	0.00586158	0.902909
low_g_two	37_46	Hippocampus_L: Cuneus_R	-0.034943	0.00645645	0.957707
low_g_two	47_75	Lingual_L: Pallidum_L	0.0332105	0.0067334	0.963116
low_g_two	61_63	Parietal_Inf_L: SupraMarginal_L	0.0357574	0.00731498	0.99507
low_g_two	4_25	Frontal_Sup_R: Frontal_Med_Orb_L	0.0344062	0.00773707	0.99507
low_g_two	20_68	Supp_Motor_Area_R: Precuneus_R	-0.0358109	0.00800403	0.99507
low_g_two	44_48	Calcarine_R: Lingual_R	-0.0355276	0.00911004	0.99507
low_g_two	19_76	Supp_Motor_Area_L: Pallidum_R	-0.0346927	0.00951789	0.99507
low_g_two	23_48	Frontal_Sup_Medial_L: Lingual_R	0.0336069	0.00965089	0.99507
high gamma	58_73	Postcentral_R: Putamen_L	0.0471412	0.00157341	0.994083
high gamma	12_42	Frontal_Inf_Oper_R: Amygdala_R	0.0500527	0.00165458	0.994083
high gamma	67_82	Precuneus_L: Temporal_Sup_R	-0.0429837	0.00219294	0.994083
high gamma	17_46	Rolandic_Oper_L: Cuneus_R	-0.0432514	0.00220429	0.994083
high gamma	9_47	Frontal_Mid_Orb_L: Lingual_L	0.044939	0.00234104	0.994083
high gamma	80_89	Heschl_R: Temporal_Inf_L	0.0414734	0.00268139	0.994083
high gamma	4_34	Frontal_Sup_R: Cingulum_Mid_R	0.0428493	0.00299288	0.994083
high gamma	5_77	Frontal_Sup_Orb_L: Thalamus_L	0.0418925	0.00345258	0.994083
high gamma	23_26	Frontal_Sup_Medial_L: Frontal_Med_Orb_R	0.0397631	0.00396014	0.994083
high gamma	4_53	Frontal_Sup_R: Occipital_Inf_L	0.0415567	0.00410823	0.994083
high gamma	35_60	Cingulum_Post_L: Parietal_Sup_R	0.0426254	0.00417449	0.994083
high gamma	32_52	Cingulum_Ant_R: Occipital_Mid_R	-0.038642	0.00442091	0.994083
high gamma	23_61	Frontal_Sup_Medial_L: Parietal_Inf_L	0.0393052	0.00466756	0.994083
high gamma	62_78	Parietal_Inf_R: Thalamus_R	-0.0431091	0.00469462	0.994083
high gamma	63_68	SupraMarginal_L: Precuneus_R	-0.0393119	0.00474929	0.994083
high gamma	58_63	Postcentral_R: SupraMarginal_L	0.0421725	0.00526311	0.994083
high gamma	45_77	Cuneus_L: Thalamus_L	0.0364584	0.0052641	0.994083
high gamma	1_2	Precentral_L: Precentral_R	-0.0377974	0.00553701	0.994083
high gamma	5_49	Frontal_Sup_Orb_L: Occipital_Sup_L	-0.0389735	0.00564414	0.994083
high gamma	21_79	Olfactory_L: Heschl_L	-0.039182	0.00578323	0.994083
high gamma	57_80	Postcentral_L: Heschl_R	0.0370956	0.00640574	0.994083
high gamma	57_61	Postcentral_L: Parietal_Inf_L	-0.0419832	0.00669376	0.994083
high gamma	60_83	Parietal_Sup_R: Temporal_Pole_Sup_L	-0.0377039	0.00717073	0.994083
high gamma	61_67	Parietal_Inf_L: Precuneus_L	-0.0368076	0.00717714	0.994083
high gamma	39_76	ParaHippocampal_L: Pallidum_R	0.0406767	0.00720531	0.994083
high gamma	20_87	Supp_Motor_Area_R: Temporal_Pole_Mid_L	-0.0352056	0.00790624	0.994083
high gamma	23_25	Frontal_Sup_Medial_L: Frontal_Med_Orb_L	0.0432805	0.00796113	0.994083
high gamma	4_86	Frontal_Sup_R: Temporal_Mid_R	0.0386204	0.00883111	0.994083
high gamma	11_73	Frontal_Inf_Oper_L: Putamen_L	0.0351424	0.00919144	0.994083
high gamma	16_67	Frontal_Inf_Orb_R: Precuneus_L	-0.0367184	0.00956559	0.994083
high gamma	22_37	Olfactory_R: Hippocampus_L	0.0389682	0.00970394	0.994083
high gamma	31_37	Cingulum_Ant_L: Hippocampus_L	0.0399165	0.0098486	0.994083
